# Supplementary material for: Metabolic profile and bioactivity of the peel of Zhoupigan (Citrus reticulata cv. Manau Gan), a special citrus variety in China, based on GC–MS, UPLC-ESI-MS/MS analysis, and in vitro assay
Source: Food Chem X. 2024 Aug 6;23:101719. doi: 10.1016/j.fochx.2024.101719 (PMC11367054; doi:10.1016/j.fochx.2024.101719)
Supplement: Supplementary file 2 — Supplementary material 2 [file mmc2.csv]

Table S1. The list of total 1,535 metabolites identified in this study
Index	Q1 (Da)	Q3 (Da)	Molecular weight (Da)	Formula	Ionization model	Compounds	Class I	Class II	CAS	WZP-1	WZP-2	WZP-3	ZJP-1	ZJP-2	ZJP-3	XHP-1	XHP-2	XHP-3	cpd_ID	kegg_map
MW0139572	3.29E+02	2.99E+02	3.30E+02	C17H14O7	[M-H]-	Rhamnazin	Flavonoids	Flavonols	552-54-5	1.85E+07	9.14E+06	3.46E+07	8.15E+06	1.08E+07	9.14E+06	7.55E+06	1.01E+07	1.15E+07	-	-
Wbsp001938	2.20E+02	9.01E+01	2.19E+02	C9H17NO5	[M+H]+	Casuarine Analogue	Alkaloids	Alkaloids	-	1.42E+07	1.22E+07	1.41E+07	1.25E+07	1.21E+07	1.23E+07	3.28E+06	3.95E+06	2.21E+06	-	-
Wagp009583	3.02E+02	2.87E+02	3.01E+02	C16H15NO5	[M+H]+	Citrusinine I	Alkaloids	Alkaloids	86680-32-2	4.90E+06	3.83E+06	5.33E+06	4.85E+05	2.57E+05	4.62E+05	6.48E+06	8.61E+06	4.83E+06	-	-
pma3649	1.32E+02	8.61E+01	1.31E+02	C5H9NO3	[M+H]+	5-Aminolevulinic Acid	Alkaloids	Alkaloids	106-60-5	1.07E+07	1.18E+07	1.45E+07	1.80E+07	1.41E+07	1.59E+07	4.41E+06	5.14E+06	3.33E+06	C00430	ko00260,ko00860,ko01100,ko01110,ko01240,ko02010
MWSmce042	2.17E+02	2.02E+02	2.16E+02	C12H8O4	[M+H]+	Bergapten	Lignans and Coumarins	Coumarins	484-20-8	2.92E+04	7.15E+03	5.72E+04	5.53E+07	5.16E+07	5.24E+07	1.82E+05	2.02E+05	1.47E+05	C01557	ko00999,ko01110
Jmbp005771	3.75E+02	3.45E+02	3.74E+02	C19H18O8	[M+H]+	Gardenin D	Flavonoids	Flavones	29202-00-4	1.03E+07	9.23E+06	9.99E+06	1.88E+07	1.83E+07	1.93E+07	4.46E+07	6.07E+07	4.98E+07	-	-
pmp000127	6.25E+02	6.07E+02	6.24E+02	C28H32O16	[M+H]+	Chrysoeriol-6,8-di-C-glucoside	Flavonoids	Flavones	-	4.21E+07	3.16E+07	4.11E+07	2.07E+07	1.56E+07	1.41E+07	3.40E+07	3.60E+07	4.02E+07	-	-
Lasp010305	2.75E+02	2.19E+02	2.74E+02	C16H18O4	[M+H]+	Acronyculatin H	Phenolic acids	Phenolic acids	-	2.40E+05	3.95E+04	9.00E+04	6.42E+05	5.09E+05	5.91E+05	2.43E+06	3.82E+06	1.92E+06	-	-
Cmmn013378	3.01E+02	3.01E+02	3.02E+02	C20H30O2	[M-H]-	Levopimaric acid*	Terpenoids	Ditepenoids	79-54-9	4.90E+05	4.81E+05	4.75E+05	5.04E+05	4.72E+05	4.65E+05	4.77E+05	4.27E+05	5.37E+05	-	-
pmb0494	2.95E+02	2.07E+02	2.94E+02	C15H22N2O4	[M+H]+	Sinapoylputrescine	Alkaloids	Phenolamine	70185-57-8	3.67E+05	2.49E+05	4.80E+05	3.95E+04	6.87E+04	2.73E+04	1.35E+05	1.75E+05	7.36E+04	-	-
Wagp007516	2.88E+02	2.73E+02	2.87E+02	C15H13NO5	[M+H]+	1,5-Dihydroxy-3,4-Dimethoxyacridin-9(10H)-One	Alkaloids	Alkaloids	-	1.15E+07	8.28E+06	1.14E+07	7.58E+05	5.61E+05	8.43E+05	2.16E+07	2.77E+07	1.85E+07	-	-
pmp000114	4.05E+02	2.41E+02	4.04E+02	C21H24O8	[M+H]+	5,6,7,8,3',4'-Hexamethoxyflavanone	Flavonoids	Flavanones	-	1.25E+05	1.05E+05	1.15E+05	3.65E+04	2.27E+04	2.76E+04	2.00E+07	2.94E+07	2.35E+07	-	-
Zbdn001947	3.01E+02	1.23E+02	3.02E+02	C13H18O8	[M-H]-	Isotachioside*	Phenolic acids	Phenolic acids	31427-08-4	1.59E+06	1.97E+06	1.66E+06	1.24E+06	1.42E+06	1.43E+06	1.98E+05	1.20E+06	3.65E+05	-	-
pmp000013	5.07E+02	3.45E+02	5.06E+02	C24H26O12	[M+H]+	Eupatilin-7-O-glucoside	Flavonoids	Flavones	-	3.84E+04	4.25E+04	7.17E+04	9.00E+00	9.00E+00	9.00E+00	1.16E+06	1.69E+06	1.26E+06	-	-
Lhqp101814	2.17E+02	2.02E+02	2.16E+02	C12H8O4	[M+H]+	Isobergapten	Lignans and Coumarins	Coumarins	482-48-4	1.58E+04	4.10E+04	3.39E+04	5.21E+07	5.21E+07	5.10E+07	1.48E+05	2.25E+05	1.37E+05	C18082	-
MWS20152	4.17E+02	4.02E+02	4.18E+02	C22H26O8	[M-H]-	Syringaresinol	Lignans and Coumarins	Lignans	21453-71-4	3.25E+07	3.77E+07	3.65E+07	1.61E+07	2.14E+07	1.64E+07	2.62E+06	3.11E+06	3.16E+06	C10889	-
Zmnn009241	3.00E+02	2.70E+02	3.01E+02	C16H15NO5	[M-H]-	Citpressine I	Alkaloids	Quinoline alkaloids	81525-58-8	7.25E+06	3.46E+06	8.71E+06	7.63E+05	6.27E+05	1.28E+06	3.95E+07	3.51E+07	3.15E+07	-	-
Lahn005567	6.65E+02	5.63E+02	6.66E+02	C31H38O16	[M-H]-	Eriodictyol isovaleryl apiosyl glucoside	Flavonoids	Flavanones	-	2.50E+05	2.13E+05	3.54E+05	3.69E+05	4.17E+05	3.57E+05	6.49E+04	1.03E+05	7.44E+04	-	-
MWSslk141	6.25E+02	3.17E+02	6.24E+02	C29H36O15	[M+H]+	Hesperidin methylchalcone	Flavonoids	Chalcones	24292-52-2	9.34E+05	9.77E+05	9.38E+05	2.06E+06	9.68E+05	8.40E+05	3.94E+05	1.31E+06	1.40E+06	-	-
pmb0037	1.66E+02	1.21E+02	1.65E+02	C10H15NO	[M+H]+	Hordenine	Alkaloids	Phenolamine	539-15-1	3.16E+06	2.56E+06	3.18E+06	6.10E+05	5.39E+05	6.59E+05	7.84E+05	9.28E+05	7.02E+05	C06199	ko00350,ko01100
Wmhp000055	1.69E+02	6.50E+01	1.68E+02	C8H8O4	[M+H]+	2,5-Dimethoxybenzoquinone*	Quinones	Quinones	3117-03-1	4.07E+05	5.28E+05	4.40E+05	7.79E+05	8.19E+05	6.75E+05	3.33E+05	3.86E+05	2.94E+05	-	-
Lmsp008392	3.15E+02	2.72E+02	3.14E+02	C17H14O6	[M+H]+	4',5-Dihydroxy-3',5'-dimethoxyflavone	Flavonoids	Flavones	-	3.82E+05	1.16E+05	2.94E+05	4.60E+04	4.14E+04	3.24E+04	1.39E+07	2.25E+07	2.09E+07	-	-
pmp001247	4.42E+02	2.21E+02	4.42E+02	C21H32NO9+	[M]+	Feruloylcholine glucoside	Alkaloids	Phenolamine	-	3.44E+05	2.39E+05	3.70E+05	1.45E+06	1.36E+06	1.19E+06	6.10E+05	8.89E+05	7.05E+05	-	-
Lahp002608	1.88E+02	1.18E+02	1.87E+02	C11H9NO2	[M+H]+	3,5-Dihydro-2H-Furo[3,2-C]Quinolin-4-One	Alkaloids	Quinoline alkaloids	-	5.37E+06	4.69E+06	5.72E+06	2.00E+06	1.43E+06	1.80E+06	1.31E+05	1.09E+05	5.81E+04	-	-
pme1611	4.33E+02	3.13E+02	4.34E+02	C21H22O10	[M-H]-	Isohemiphloin	Flavonoids	Flavanones	3682-02-8	1.31E+06	1.29E+06	1.08E+06	2.31E+05	1.96E+05	1.81E+05	5.22E+05	6.88E+05	8.91E+05	-	-
mws0014	1.93E+02	1.34E+02	1.94E+02	C10H10O4	[M-H]-	Ferulic acid	Phenolic acids	Phenolic acids	537-98-4	2.50E+05	1.69E+05	1.77E+05	3.96E+05	9.65E+04	1.14E+05	3.44E+06	4.48E+06	4.14E+06	C01494	ko00940,ko01100,ko01110
pme2693	1.31E+02	1.14E+02	1.30E+02	C6H14N2O	[M+H]+	N-Acetylputrescine	Alkaloids	Alkaloids	18233-70-0	1.71E+06	1.95E+06	1.65E+06	9.18E+05	8.16E+05	8.76E+05	2.80E+05	2.47E+05	1.82E+05	C02714	ko00330,ko01100
mws0913	4.47E+02	2.85E+02	4.48E+02	C21H20O11	[M-H]-	Kaempferol-3-O-galactoside (Trifolin)*	Flavonoids	Flavonols	23627-87-4	7.74E+05	5.16E+05	7.56E+05	9.46E+05	7.95E+05	8.39E+05	1.10E+06	1.33E+06	2.11E+06	C12626	ko00944,ko01110
pme2828	1.40E+02	9.90E+01	1.39E+02	C6H5NO3	[M+H]+	4-Nitrophenol	Phenolic acids	Phenolic acids	100-02-7	1.82E+07	1.92E+07	1.81E+07	2.96E+07	3.06E+07	3.07E+07	1.03E+07	1.10E+07	7.30E+06	C00870	-
mws0027	1.97E+02	1.23E+02	1.98E+02	C9H10O5	[M-H]-	Syringic acid	Phenolic acids	Phenolic acids	530-57-4	4.84E+04	4.64E+04	7.54E+04	4.77E+04	4.67E+04	5.27E+04	2.74E+06	3.39E+06	3.44E+06	C10833	-
Cmmn005231	3.91E+02	5.90E+01	3.92E+02	C20H24O8	[M-H]-	Massoniresinol; Vladinol A	Lignans and Coumarins	Lignans	96087-10-4	5.66E+05	6.01E+05	5.62E+05	4.58E+05	1.60E+05	6.24E+05	1.01E+06	1.95E+06	1.59E+06	-	-
Lmmn004032	1.63E+02	1.48E+02	1.64E+02	C11H16O	[M-H]-	Cis-Jasmone	Others	Ketone compounds	488-10-8	9.48E+04	9.50E+04	9.40E+04	2.06E+05	2.74E+05	2.51E+05	8.64E+03	2.68E+04	3.52E+04	C08490	-
zjhp011707	2.72E+02	2.57E+02	2.71E+02	C15H13NO4	[M+H]+	clausine G	Alkaloids	Alkaloids	-	8.63E+06	2.39E+06	4.54E+06	6.29E+05	6.98E+05	8.15E+05	1.62E+06	1.38E+06	1.59E+06	-	-
Lmsp009245	3.47E+02	1.97E+02	3.46E+02	C18H18O7	[M+H]+	3',5-Dihydroxy-4',6,7-Trimethoxyflavanone	Flavonoids	Flavanones	-	1.96E+05	2.13E+05	2.49E+05	2.48E+05	3.08E+05	3.27E+05	2.14E+06	2.90E+06	2.52E+06	-	-
Wagp001741	4.29E+02	2.67E+02	4.28E+02	C19H28N2O9	[M+H]+	N-(gamma-L-glutamyl)tyramine O-glucoside	Alkaloids	Phenolamine	-	4.71E+06	3.94E+06	5.02E+06	1.60E+06	1.29E+06	1.45E+06	1.26E+06	7.34E+05	1.11E+06	-	-
Hmdp001950	3.03E+02	2.85E+02	3.02E+02	C17H18O5	[M+H]+	2',7-Dihydroxy-3',4'-dimethoxyisoflavan	Flavonoids	Other Flavonoids	52250-35-8	1.07E+06	2.52E+05	2.49E+05	4.26E+05	2.89E+05	1.90E+05	1.12E+08	1.41E+08	9.12E+07	-	-
Lmbn001981	1.37E+02	9.30E+01	1.38E+02	C7H6O3	[M-H]-	2,5-Dihydroxybenzaldehyde	Phenolic acids	Phenolic acids	1194-98-5	1.81E+06	1.55E+06	1.63E+06	5.67E+06	5.08E+06	6.02E+06	6.86E+07	8.26E+07	7.34E+07	C05585	ko00350,ko01100
Wagp008399	3.45E+02	3.15E+02	3.44E+02	C18H16O7	[M+H]+	Tambulin	Flavonoids	Flavones	571-72-2	4.47E+06	3.91E+06	3.85E+06	6.87E+06	5.53E+06	6.45E+06	1.40E+07	2.12E+07	1.54E+07	-	-
Wafn002874	5.15E+02	3.23E+02	5.16E+02	C22H28O14	[M-H]-	4-O-(4'-O-alpha-D-Glucopyranosyl)caffeoylquinic acid	Phenolic acids	Phenolic acids	1401352-62-2	2.03E+06	2.06E+06	1.74E+06	2.00E+06	2.25E+06	2.24E+06	4.52E+04	6.59E+04	3.90E+04	-	-
pmn001367	3.15E+02	1.53E+02	3.16E+02	C13H16O9	[M-H]-	Protocatechuic acid-4-O-glucoside	Phenolic acids	Phenolic acids	-	8.93E+05	8.48E+05	1.18E+06	1.99E+06	1.14E+06	1.25E+06	6.97E+05	9.82E+05	4.22E+05	-	-
HJN051	6.23E+02	3.15E+02	6.24E+02	C28H32O16	[M-H]-	Tamarixetin-3-O-rutinoside	Flavonoids	Flavonols	-	3.62E+07	2.50E+07	3.40E+07	2.57E+06	2.17E+06	2.08E+06	5.03E+06	6.25E+06	6.49E+06	-	-
Lajp008399	3.75E+02	1.81E+02	3.74E+02	C20H22O7	[M+H]+	Pentamethoxyflavanone	Flavonoids	Flavones	-	1.09E+06	1.11E+06	1.16E+06	3.59E+05	2.97E+05	3.69E+05	3.65E+06	5.69E+06	4.07E+06	-	-
pmb3061	4.99E+02	1.63E+02	5.00E+02	C22H28O13	[M-H]-	5-O-p-Coumaroylquinic acid O-glucoside	Phenolic acids	Phenolic acids	-	2.27E+05	1.94E+05	2.36E+05	2.42E+05	2.77E+05	2.36E+05	2.21E+05	5.67E+05	4.86E+05	-	-
Lmqp008175	1.63E+02	1.03E+02	1.62E+02	C10H10O2	[M+H]+	Methyl Cinnamate	Phenolic acids	Phenolic acids	103-26-4	2.13E+06	1.52E+06	2.12E+06	9.32E+05	6.66E+05	9.01E+05	1.01E+06	1.21E+06	9.70E+05	C06358	-
pme1841	1.03E+02	8.61E+01	1.02E+02	C5H14N2	[M+H]+	Cadaverine	Alkaloids	Alkaloids	462-94-2	9.74E+04	9.45E+04	1.12E+05	1.42E+05	9.12E+04	1.08E+05	2.77E+04	2.57E+04	1.74E+04	C01672	ko00310,ko00470,ko00480,ko00960,ko01100,ko01110
Hmhn002787	4.43E+02	1.61E+02	4.44E+02	C21H32O10	[M-H]-	(1'R,3R,5R,8'S)-Dihydrophaseic acid-O-��-D-glucoside	Phenolic acids	Phenolic acids	-	5.60E+05	5.53E+05	5.96E+05	9.20E+05	9.38E+05	1.07E+06	6.85E+05	1.06E+06	8.12E+05	-	-
Jmbp005971	4.05E+02	3.75E+02	4.04E+02	C20H20O9	[M+H]+	Gardenin C	Flavonoids	Flavones	29550-05-8	3.09E+06	2.22E+06	2.48E+06	5.88E+06	5.68E+06	5.77E+06	7.02E+06	8.33E+06	7.39E+06	-	-
pmb2928	3.31E+02	3.13E+02	3.32E+02	C13H16O10	[M-H]-	Gallic acid-4-O-glucoside	Phenolic acids	Phenolic acids	84274-52-2	4.44E+06	3.79E+06	4.95E+06	5.37E+06	3.62E+06	4.28E+06	6.23E+05	1.32E+06	4.02E+05	-	-
MWSHC20189	3.57E+02	1.51E+02	3.58E+02	C20H22O6	[M-H]-	Epipinoresinol*	Lignans and Coumarins	Lignans	24404-50-0	9.38E+04	8.03E+04	8.68E+04	3.82E+05	4.10E+05	4.35E+05	3.88E+06	4.77E+06	3.83E+06	-	-
pmb0636	5.81E+02	4.31E+02	5.80E+02	C26H28O15	[M+H]+	Orientin-7-O-arabinoside	Flavonoids	Flavones	-	2.71E+07	1.64E+07	2.21E+07	2.53E+07	2.62E+07	2.21E+07	3.73E+06	5.20E+06	8.09E+06	-	-
pme2292	8.91E+01	7.21E+01	8.81E+01	C4H12N2	[M+H]+	Putrescine	Alkaloids	Alkaloids	110-60-1	4.79E+06	4.51E+06	6.27E+06	2.55E+06	3.07E+06	2.70E+06	4.09E+05	3.93E+05	1.84E+05	C00134	ko00330,ko00470,ko00480,ko00960,ko01100,ko01110,ko02010
MWSHY0047	3.13E+02	2.69E+02	3.12E+02	C18H16O5	[M+H]+	5,7,4'-Trimethoxyflavone	Flavonoids	Flavones	5631-70-9	3.05E+06	2.39E+06	2.79E+06	2.05E+06	1.82E+06	2.13E+06	1.16E+07	2.12E+07	1.50E+07	-	-
mws0058	2.99E+02	2.84E+02	3.00E+02	C16H12O6	[M-H]-	Diosmetin (5,7,3'-Trihydroxy-4'-methoxyflavone)*	Flavonoids	Flavones	520-34-3	6.57E+05	3.55E+05	1.24E+06	2.78E+05	3.40E+05	3.00E+05	3.84E+06	5.56E+06	5.54E+06	C10038	-
Zmhn002227	3.85E+02	2.23E+02	3.86E+02	C17H22O10	[M-H]-	4-O-Glucosyl-sinapate	Phenolic acids	Phenolic acids	-	4.27E+06	4.49E+06	3.65E+06	5.16E+06	6.39E+06	5.18E+06	1.01E+06	1.71E+06	9.99E+05	C02919	-
mws0024	1.69E+02	1.25E+02	1.70E+02	C7H6O5	[M-H]-	Gallic acid	Phenolic acids	Phenolic acids	149-91-7	9.74E+05	6.08E+05	6.06E+05	5.17E+05	7.69E+05	9.31E+05	5.70E+06	9.33E+06	8.06E+06	C01424	ko00999
pmb0818	2.06E+02	1.45E+02	2.05E+02	C11H11NO3	[M+H]+	Methoxyindoleacetic acid	Alkaloids	Plumerane	3471-31-6	1.64E+07	1.53E+07	1.79E+07	5.83E+06	5.10E+06	5.55E+06	4.75E+05	5.09E+05	2.97E+05	C05660	ko00380
Saln000462	5.21E+02	3.41E+02	5.22E+02	C25H30O12	[M-H]-	7-O-coumaroyl-loganic acid	Terpenoids	Monoterpenoids	-	4.72E+06	4.48E+06	4.95E+06	7.89E+06	9.05E+06	9.33E+06	8.49E+05	1.23E+06	4.02E+05	-	-
Lmbp102601	1.63E+02	8.90E+01	1.62E+02	C9H6O3	[M+H]+	7-Hydroxycoumarin;Umbelliferone	Lignans and Coumarins	Coumarins	93-35-6	6.61E+06	7.16E+06	5.68E+06	5.83E+06	6.15E+06	5.53E+06	3.32E+05	3.12E+05	2.29E+05	C09315	ko00999,ko01110
pmp001287	1.20E+02	1.03E+02	1.19E+02	C8H9N	[M+H]+	N-Benzylmethylene isomethylamine	Alkaloids	Alkaloids	-	3.39E+06	2.94E+06	3.68E+06	2.67E+06	2.19E+06	2.71E+06	3.44E+05	4.16E+05	2.10E+05	-	-
mws2108	3.53E+02	1.91E+02	3.54E+02	C16H18O9	[M-H]-	Cryptochlorogenic acid (4-O-Caffeoylquinic acid)*	Phenolic acids	Phenolic acids	905-99-7	1.76E+06	2.00E+06	1.48E+06	1.61E+06	2.30E+06	1.73E+06	4.13E+04	5.80E+04	3.58E+04	-	-
mws0856	4.63E+02	3.01E+02	4.64E+02	C21H20O12	[M-H]-	Quercetin-4'-O-glucoside (Spiraeoside)*	Flavonoids	Flavonols	20229-56-5	2.13E+07	1.33E+07	2.02E+07	1.01E+07	6.55E+06	7.95E+06	1.61E+06	1.69E+06	3.64E+06	-	-
mws0458	1.51E+02	1.36E+02	1.52E+02	C8H8O3	[M-H]-	Vanillin; 4-Hydroxy-3-Methoxybenzaldehyde	Phenolic acids	Phenolic acids	121-33-5	8.24E+05	5.39E+05	8.48E+05	8.32E+05	9.99E+05	7.68E+05	1.12E+07	1.46E+07	9.67E+06	C00755	ko00996,ko01100,ko01110
Wagp007958	3.61E+02	2.11E+02	3.60E+02	C19H20O7	[M+H]+	3,6'-Dihydroxy-3,4,2',4'-Tetramethoxychalcone	Flavonoids	Chalcones	-	3.41E+05	2.28E+05	3.04E+05	1.80E+05	1.93E+05	2.28E+05	3.67E+06	5.14E+06	3.86E+06	-	-
Zmhn003257	2.99E+02	2.84E+02	3.00E+02	C16H12O6	[M-H]-	5,7,2'-Trhiyroxy-8-methoxyflavone*	Flavonoids	Flavones	-	6.36E+05	3.33E+05	1.25E+06	3.80E+05	4.26E+05	4.11E+05	3.96E+06	6.01E+06	5.38E+06	-	-
HJAP060	3.59E+02	2.98E+02	3.58E+02	C19H18O7	[M+H]+	Gardenin B	Flavonoids	Flavones	2798-20-1	9.40E+05	8.05E+05	8.34E+05	9.34E+06	8.58E+06	8.65E+06	2.25E+06	4.18E+06	2.87E+06	-	-
Lahp004442	2.73E+02	1.53E+02	2.72E+02	C15H12O5	[M+H]+	3,4-Dihydro-4-(4'-hydroxyphenyl)-5,7-dihydroxycoumarin	Lignans and Coumarins	Coumarins	-	2.67E+07	1.65E+07	2.94E+07	6.07E+05	8.38E+05	6.96E+05	1.60E+07	1.52E+07	1.49E+07	-	-
Wagp006265	5.67E+02	4.05E+02	5.66E+02	C26H30O14	[M+H]+	3,6,7,2',4'-Pentamethylquercetagetin 3'-O-Beta-D-Glucoside	Flavonoids	Flavones	-	8.95E+06	9.23E+06	1.01E+07	1.23E+08	1.10E+08	1.10E+08	3.04E+07	4.54E+07	3.89E+07	-	-
Qmyp101114	3.71E+02	2.09E+02	3.70E+02	C19H30O7	[M+H]+	9-O-��-D-Glucoside of 3-hydroxy-7,8-didehydro-��-ionol	Terpenoids	Sesquiterpenoids	-	3.26E+06	1.58E+06	9.88E+05	1.04E+06	1.18E+06	1.36E+06	7.20E+05	1.13E+06	8.24E+05	-	-
Hmcp003783	2.11E+02	1.93E+02	2.10E+02	C13H10N2O	[M+H]+	1-Acetyl-��-carboline	Alkaloids	Plumerane	-	2.18E+05	2.03E+05	3.04E+05	9.13E+04	7.11E+04	6.59E+04	2.47E+06	3.47E+06	2.00E+06	-	-
Zmnn010135	2.59E+02	2.44E+02	2.60E+02	C15H16O4	[M-H]-	Sibiricol	Lignans and Coumarins	Coumarins	26481-12-9	2.93E+04	2.44E+04	4.11E+04	6.16E+05	7.10E+05	7.33E+05	3.30E+04	4.31E+04	5.89E+04	-	-
pme0376	2.71E+02	1.51E+02	2.72E+02	C15H12O5	[M-H]-	Naringenin (5,7,4'-Trihydroxyflavanone)	Flavonoids	Flavanones	480-41-1	1.84E+07	8.96E+06	2.29E+07	2.36E+05	3.50E+05	3.51E+05	1.72E+07	1.71E+07	1.77E+07	C00509	ko00941,ko00943,ko01100,ko01110
pme3443	2.07E+02	1.92E+02	2.08E+02	C11H12O4	[M-H]-	Sinapinaldehyde	Phenolic acids	Phenolic acids	4206-58-0	2.35E+06	2.61E+06	2.41E+06	4.80E+05	6.34E+05	5.57E+05	3.95E+05	3.42E+05	2.98E+05	C05610	ko00940,ko01100,ko01110
Lmlp005236	4.51E+02	2.89E+02	4.50E+02	C21H22O11	[M+H]+	Dihydrokaempferol-3-O-glucoside	Flavonoids	Flavanonols	31049-08-8	9.79E+06	8.92E+06	1.04E+07	1.37E+07	1.91E+07	1.96E+07	1.12E+07	1.02E+07	1.12E+07	-	-
ML10174588	2.33E+02	2.33E+02	2.34E+02	C15H22O2	[M-H]-	Confertifoline	Terpenoids	Sesquiterpenoids	1811-23-0	1.93E+07	1.64E+07	2.32E+07	2.92E+07	2.66E+07	2.56E+07	1.78E+07	2.06E+07	1.57E+07	C09376	-
HX1398	2.79E+02	1.89E+02	2.78E+02	C15H18O5	[M+H]+	Toddanin	Lignans and Coumarins	Coumarins	-	3.02E+05	2.34E+05	2.42E+05	9.00E+00	9.00E+00	9.00E+00	1.73E+05	1.49E+05	1.71E+05	-	-
pme0001	6.09E+02	3.01E+02	6.10E+02	C28H34O15	[M-H]-	Hesperetin-7-O-neohesperidoside(Neohesperidin)	Flavonoids	Flavanones	13241-33-3	1.08E+07	1.13E+07	8.93E+06	9.49E+05	9.67E+05	1.03E+07	4.53E+06	3.59E+06	4.36E+06	C09806	ko00941
pmp000519	3.20E+02	2.32E+02	3.19E+02	C18H13N3O3	[M+H]+	7,8-Dihydroxyrutaecarpine	Alkaloids	Plumerane	-	5.09E+04	3.12E+04	5.85E+04	1.73E+04	5.94E+03	2.89E+04	1.66E+05	2.01E+05	1.87E+05	-	-
mws0064	2.87E+02	1.35E+02	2.88E+02	C15H12O6	[M-H]-	Eriodictyol (5,7,3',4'-Tetrahydroxyflavanone)	Flavonoids	Flavanones	552-58-9	1.20E+06	5.18E+05	1.59E+06	1.18E+05	1.59E+05	1.60E+05	2.61E+06	3.48E+06	3.75E+06	C05631	ko00941,ko01100,ko01110
Wagp005792	6.07E+02	3.01E+02	6.06E+02	C28H30O15	[M+H]+	Sorbifolin 5-[6''-(3-Hydroxy-3-Methylglutaryl)Glucoside]	Flavonoids	Flavones	-	4.14E+06	2.53E+06	4.51E+06	4.03E+07	4.45E+07	3.73E+07	7.94E+06	1.83E+07	2.12E+07	-	-
MW0133375	3.91E+02	1.51E+02	3.90E+02	C19H18O9	[M+H]+	5,7-Dihydroxy-2-(4-hydroxy-3-methoxy-phenyl)-3,6,8-trimethoxy-chromen-4-one	Flavonoids	Flavones	58130-91-9	5.16E+05	5.07E+05	5.34E+05	6.20E+05	4.64E+05	6.38E+05	2.08E+06	3.38E+06	2.14E+06	-	-
Wbmn010746	3.77E+02	2.95E+02	3.78E+02	C22H34O5	[M-H]-	Negundoin A	Terpenoids	Ditepenoids	-	8.94E+05	7.32E+05	6.55E+05	5.27E+05	2.54E+05	4.93E+05	2.42E+06	3.90E+06	3.12E+06	-	-
mws1375	3.04E+02	1.85E+02	3.03E+02	C12H21N3O6	[M+H]+	Nicotianamine	Alkaloids	Alkaloids	34441-14-0	1.74E+06	2.73E+06	1.63E+06	3.80E+05	2.54E+05	4.42E+05	1.50E+05	6.85E+04	1.38E+05	C05324	ko00270,ko00999,ko01100,ko01110
pmp000120	4.63E+02	4.27E+02	4.62E+02	C22H22O11	[M+H]+	Diosmetin-6-C-glucoside	Flavonoids	Flavones	-	6.15E+06	4.38E+06	7.58E+06	3.89E+06	3.55E+06	3.04E+06	4.97E+06	6.74E+06	6.18E+06	-	-
mws0463	3.01E+02	1.64E+02	3.02E+02	C16H14O6	[M-H]-	Hesperetin	Flavonoids	Flavanones	520-33-2	3.91E+05	3.90E+05	3.76E+05	6.93E+04	7.73E+04	7.93E+04	1.26E+07	1.43E+07	1.19E+07	C01709	ko00941
MWSCX001	1.43E+02	6.90E+01	1.42E+02	C6H6O4	[M+H]+	5-hydroxymaltol	Others	Ketone compounds	1073-96-7	1.73E+05	1.59E+05	2.00E+05	8.71E+04	2.99E+05	7.43E+04	3.46E+06	4.27E+06	3.25E+06	-	-
pme0428	2.37E+02	1.03E+02	2.38E+02	C12H14O5	[M-H]-	3,4,5-Trimethoxycinnamic acid	Phenolic acids	Phenolic acids	90-50-6	2.87E+05	2.41E+05	2.55E+05	1.21E+04	1.18E+04	1.04E+04	2.95E+06	4.15E+06	2.80E+06	-	-
Zaxn007436	2.85E+02	2.85E+02	2.86E+02	C20H30O	[M-H]-	Pimaradienone*	Terpenoids	Ditepenoids	-	1.82E+06	1.77E+06	1.60E+06	1.78E+06	1.14E+06	1.07E+06	2.49E+06	7.40E+05	7.17E+05	-	-
Lajp010752	2.75E+02	2.19E+02	2.74E+02	C16H18O4	[M+H]+	5,6-dimethoxy-8-(3-methylbut-2-en-1-yl)chromen-2-one	Lignans and Coumarins	Coumarins	-	2.01E+05	1.74E+05	2.22E+05	7.04E+05	4.93E+05	5.63E+05	2.61E+06	3.83E+06	1.90E+06	-	-
Lmsn002247	2.99E+02	1.37E+02	3.00E+02	C13H16O8	[M-H]-	1-O-Salicyloyl-��-D-glucose	Phenolic acids	Phenolic acids	60517-74-0	3.39E+06	3.31E+06	3.24E+06	1.65E+07	1.32E+07	1.60E+07	4.04E+05	4.40E+05	2.68E+05	-	-
mws0179	3.67E+02	1.91E+02	3.68E+02	C17H20O9	[M-H]-	Chlorogenic acid methyl ester	Phenolic acids	Phenolic acids	29708-87-0	1.95E+06	2.22E+06	2.04E+06	6.10E+05	5.33E+05	6.71E+05	5.41E+06	6.72E+06	4.95E+06	-	-
Hmmn002544	3.55E+02	1.93E+02	3.56E+02	C16H20O9	[M-H]-	Ferulic acid-4-O-glucoside	Phenolic acids	Phenolic acids	117405-51-3	1.22E+06	1.48E+06	1.05E+06	1.85E+06	2.23E+06	2.09E+06	2.11E+06	2.50E+06	2.23E+06	-	-
Wchn004079	3.55E+02	1.75E+02	3.56E+02	C16H20O9	[M-H]-	Juglanoside D	Others	Others	-	5.98E+07	4.83E+07	4.21E+07	1.71E+07	1.37E+07	1.29E+07	4.37E+06	4.23E+06	4.32E+06	-	-
Lmjp006769	3.89E+02	3.31E+02	3.88E+02	C20H20O8	[M+H]+	Artemetin (5-Hydroxy-3,3',4',6,7-pentamethoxyflavone)	Flavonoids	Flavones	479-90-3	3.98E+07	3.55E+07	4.29E+07	2.72E+07	2.85E+07	2.66E+07	1.34E+07	2.36E+07	1.67E+07	-	-
Wagp009968	3.95E+02	3.65E+02	3.94E+02	C22H18O7	[M+H]+	Justicidin A*	Lignans and Coumarins	Lignans	25001-57-4	9.13E+06	8.22E+06	9.11E+06	2.22E+07	2.32E+07	2.53E+07	3.09E+07	3.26E+07	2.97E+07	C10633	-
Cmpp004946	4.73E+02	4.27E+02	4.72E+02	C26H32O8	[M+H]+	Isoobacunoic acid	Terpenoids	Triterpene	751-28-0	2.37E+06	1.59E+06	1.99E+06	2.14E+06	1.56E+06	1.30E+06	4.82E+05	2.98E+05	3.31E+05	-	-
Jmzn006005	1.77E+02	1.17E+02	1.78E+02	C10H10O3	[M-H]-	3,4-Methylenedioxy cinnamyl alcohol	Lignans and Coumarins	Lignans	58095-76-4	2.49E+05	2.17E+05	2.18E+05	4.38E+05	3.23E+05	4.22E+05	1.17E+06	1.64E+06	1.75E+06	-	-
Ymjm000152	2.71E+02	1.08E+02	2.72E+02	C12H16O7	[M-H]-	p-Hydroxypheny-��-D-allopyranoside	Phenolic acids	Phenolic acids	-	3.54E+05	2.87E+05	3.16E+05	1.71E+05	1.52E+05	1.72E+05	2.88E+05	3.03E+05	2.63E+05	-	-
pmn001469	5.61E+02	3.23E+02	5.62E+02	C24H34O15	[M-H]-	Glomeratose A	Phenolic acids	Phenolic acids	202471-84-9	1.42E+06	5.63E+05	2.69E+06	3.88E+07	3.27E+07	4.08E+07	2.90E+07	3.15E+07	3.34E+07	-	-
Wagp007355	3.29E+02	2.99E+02	3.28E+02	C18H16O6	[M+H]+	8-Hydroxy-4',5,7-trimethoxyflavone*	Flavonoids	Flavones	21919-71-1	3.46E+05	2.48E+05	6.64E+05	2.03E+07	3.12E+07	2.11E+07	7.76E+06	1.46E+07	1.68E+07	-	-
Zapn011717	4.07E+02	2.87E+02	4.08E+02	C25H28O5	[M-H]-	6,8-Diprenylnaringenin; Lonchocarpol A	Flavonoids	Flavanones	68236-11-3	5.72E+06	7.40E+06	1.07E+06	7.11E+03	1.30E+04	8.17E+03	1.24E+05	1.08E+04	7.10E+03	C09724	-
Wayn000370	2.64E+02	1.02E+02	2.65E+02	C10H19NO7	[M-H]-	N-(1-Deoxy-1-fructosyl)Piperidic acid	Alkaloids	Alkaloids	-	1.46E+06	2.17E+06	1.98E+06	1.62E+06	2.04E+06	1.85E+06	5.18E+06	6.96E+06	3.62E+06	-	-
Wagp010502	4.05E+02	3.75E+02	4.04E+02	C20H20O9	[M+H]+	Dihydroxypentamethoxyflavone	Flavonoids	Flavones	-	8.01E+05	6.15E+05	7.99E+05	1.40E+06	1.56E+06	1.35E+06	3.07E+05	4.90E+05	3.28E+05	-	-
Wagp010241	4.03E+02	3.73E+02	4.02E+02	C21H22O8	[M+H]+	5,7,8,3',4',5'-Hexamethoxyflavone	Flavonoids	Flavones	-	4.31E+06	4.50E+06	4.91E+06	1.03E+06	1.01E+06	1.22E+06	3.80E+06	7.21E+06	4.26E+06	-	-
mws0467	1.65E+02	1.19E+02	1.66E+02	C9H10O3	[M-H]-	3-(4-Hydroxyphenyl)-propionic acid	Phenolic acids	Phenolic acids	501-97-3	1.57E+05	1.91E+05	2.00E+05	1.89E+05	1.35E+05	1.71E+05	2.99E+06	4.36E+06	3.60E+06	C01744	-
Lmsp010424	3.73E+02	2.11E+02	3.72E+02	C20H20O7	[M+H]+	3,4',5,6,7-Pentamethoxyflavone	Flavonoids	Flavones	4472-73-5	1.25E+07	1.14E+07	1.16E+07	3.86E+07	3.80E+07	3.93E+07	4.22E+07	5.37E+07	4.55E+07	-	-
Wagp001892	2.67E+02	6.91E+01	2.66E+02	C11H22O7	[M+H]+	(2S,4R)-4-(Beta-D-Glucopyranosyloxy)-2-Pentanol	Others	Others	183744-50-5	1.20E+05	8.50E+04	9.44E+04	8.95E+04	7.09E+04	8.11E+04	3.88E+04	1.02E+05	4.05E+04	-	-
Wagp010621	4.25E+02	3.95E+02	4.24E+02	C23H20O8	[M+H]+	5-Methoxyjusticidin A	Lignans and Coumarins	Lignans	-	1.84E+06	1.78E+06	1.82E+06	5.62E+05	4.86E+05	5.49E+05	1.46E+06	1.98E+06	1.75E+06	-	-
HX1391	2.75E+02	2.17E+02	2.74E+02	C16H18O4	[M+H]+	8-(3,3-dimethylallyl)-6,7-dimethoxycoumarin	Lignans and Coumarins	Coumarins	-	1.46E+05	1.06E+05	2.00E+05	1.49E+06	1.18E+06	1.35E+06	1.03E+04	1.58E+04	8.45E+03	-	-
Lsmp121622	2.49E+02	1.93E+02	2.48E+02	C14H16O4	[M+H]+	Evodinnol	Others	Others	529-70-4	1.01E+06	6.93E+05	1.25E+06	2.14E+06	1.87E+06	1.61E+06	1.18E+06	1.54E+06	9.38E+05	-	-
MWS1844	2.03E+02	1.29E+02	2.02E+02	C14H18O	[M+H]+	2-Pentyl-3-phenyl-2-propenal	Others	Aldehyde compounds	122-40-7	8.04E+05	5.37E+05	9.44E+05	1.82E+06	1.59E+06	1.51E+06	1.14E+06	1.56E+06	8.45E+05	C12288	-
Lmzp002365	4.65E+02	3.03E+02	4.64E+02	C22H24O11	[M+H]+	Hesperetin-7-O-glucoside	Flavonoids	Flavanones	31712-49-9	4.06E+06	3.33E+06	3.19E+06	4.89E+06	4.51E+06	4.09E+06	4.27E+06	5.00E+06	5.69E+06	C16422	ko00941
pmb2833	5.29E+02	1.93E+02	5.30E+02	C23H30O14	[M-H]-	3-O-Feruloylquinic acid-O-glucoside	Phenolic acids	Phenolic acids	-	7.73E+04	1.26E+05	8.27E+04	1.00E+05	8.92E+04	1.17E+05	1.55E+05	1.97E+05	6.77E+04	-	-
Wcjp002598	1.46E+02	9.11E+01	1.45E+02	C9H7NO	[M+H]+	8-hydroxyquinoline	Alkaloids	Quinoline alkaloids	148-24-3	9.26E+06	8.24E+06	8.99E+06	3.24E+06	2.57E+06	2.93E+06	2.61E+05	2.64E+05	1.47E+05	C19434	-
MWSmce577	2.07E+02	1.61E+02	2.06E+02	C12H14O3	[M+H]+	(E)-Ethyl p-methoxycinnamate	Phenolic acids	Phenolic acids	24393-56-4	3.92E+05	2.66E+05	4.38E+05	3.77E+04	6.10E+04	5.29E+04	1.70E+06	2.42E+06	1.80E+06	-	-
pmf0557	3.27E+02	1.71E+02	3.50E+02	C16H11N2NaO4S	[M-Na]-	Orange I	Alkaloids	Alkaloids	523-44-4	3.34E+05	2.85E+05	3.16E+05	3.77E+05	2.62E+05	3.54E+05	4.17E+06	6.39E+06	3.95E+06	C19371	-
Lmbn004790	2.09E+02	1.79E+02	2.10E+02	C11H14O4	[M-H]-	Methyl 3-(3-hydroxy-4-methoxyphenyl)propanoate	Phenolic acids	Phenolic acids	129150-61-4	3.77E+06	2.82E+06	3.87E+06	2.81E+06	3.15E+06	2.83E+06	6.48E+05	9.69E+05	3.15E+05	-	-
MWS20172	1.27E+02	5.30E+01	1.26E+02	C6H6O3	[M+H]+	5-Hydroxymethylfurfural	Others	Aldehyde compounds	67-47-0	6.94E+05	8.03E+05	9.14E+05	3.23E+05	4.78E+05	1.18E+06	7.38E+06	9.44E+06	9.46E+06	C11101	-
Zmgn004894	1.51E+02	1.36E+02	1.52E+02	C8H8O3	[M-H]-	Methyl 4-hydroxybenzoate	Phenolic acids	Phenolic acids	99-76-3	1.84E+05	1.77E+05	1.70E+05	1.37E+05	1.96E+05	1.73E+05	1.79E+06	2.42E+06	1.69E+06	-	-
MWS20190	3.61E+02	3.46E+02	3.60E+02	C18H16O8	[M+H]+	5,7,4'-trihydroxy-6,3',5'-trimethoxyisoflavone	Flavonoids	Isoflavones	-	3.23E+06	2.95E+06	4.09E+06	2.91E+07	3.22E+07	2.58E+07	1.50E+07	2.17E+07	2.22E+07	-	-
Wagp008758	4.05E+02	3.75E+02	4.04E+02	C20H20O9	[M+H]+	5,4'-Dihydroxy-3,6,7,3',5'-Pentamethoxyflavone*	Flavonoids	Flavones	-	9.89E+06	9.21E+06	9.86E+06	3.40E+07	3.93E+07	3.39E+07	9.16E+06	1.43E+07	1.23E+07	-	-
MWSmce468	1.51E+02	7.70E+01	1.52E+02	C8H8O3	[M-H]-	2-hydroxymethyl benzoic acid	Phenolic acids	Phenolic acids	612-20-4	3.76E+03	3.39E+03	5.74E+03	1.76E+03	3.74E+03	1.07E+03	1.78E+05	2.31E+05	2.02E+05	C10804	-
Wbmn009545	5.69E+02	4.87E+02	5.70E+02	C34H50O7	[M-H]-	2,3-Diacetoxy-18-hydroxyoleana-5,12-dien-28-oic acid	Terpenoids	Triterpene	-	1.41E+04	9.94E+03	1.50E+04	1.23E+04	5.37E+03	1.58E+04	1.84E+05	2.11E+05	1.76E+05	-	-
Wayn001856	3.79E+02	2.41E+02	3.80E+02	C13H16O11S	[M-H]-	4-Hydroxybenzoic acid 4-(6-O-sulfo)glucopyranoside	Phenolic acids	Phenolic acids	-	5.41E+05	3.93E+05	5.13E+05	2.24E+06	1.51E+06	2.07E+06	1.53E+05	2.89E+06	1.90E+06	-	-
pmb2999	4.61E+02	2.99E+02	4.62E+02	C22H22O11	[M-H]-	Chrysoeriol-5-O-glucoside	Flavonoids	Flavones	-	1.55E+06	8.62E+05	1.28E+06	1.09E+06	8.31E+05	8.17E+05	1.71E+06	2.17E+06	2.03E+06	-	-
HJN086	4.49E+02	2.87E+02	4.50E+02	C21H22O11	[M-H]-	Eriodictyol-3'-O-glucoside	Flavonoids	Flavanones	-	1.15E+07	1.36E+07	1.04E+07	1.57E+05	1.74E+05	1.90E+05	7.32E+05	8.98E+05	8.58E+05	-	-
MW0132545	2.69E+02	1.17E+02	2.70E+02	C15H10O5	[M-H]-	3,7,4'-Trihydroxyflavone	Flavonoids	Flavones	2034-65-3	7.06E+04	5.00E+04	5.29E+04	1.07E+05	1.38E+05	1.28E+05	4.21E+06	5.35E+06	5.42E+06	C10037	-
pmb0752	3.69E+02	1.77E+02	3.68E+02	C17H20O9	[M+H]+	3-O-Feruloylquinic acid	Phenolic acids	Phenolic acids	1899-29-2	1.72E+06	4.70E+06	1.45E+06	3.26E+06	1.27E+06	3.67E+06	6.21E+06	6.00E+06	5.68E+06	C02572	-
Zblp001009	2.72E+02	1.10E+02	2.71E+02	C12H17NO6	[M+H]+	3-pyridine-methanol-O-��-D-glucopyranosyl	Alkaloids	Pyridine alkaloids	-	2.84E+06	2.62E+06	2.69E+06	1.29E+06	1.95E+06	1.77E+06	1.15E+06	1.67E+06	7.13E+05	-	-
Lmcp000611	1.44E+02	8.41E+01	1.43E+02	C5H9N3O2	[M+H]+	2-Amino-4,5-dihydro-1H-imidazole-4-acetic acid	Alkaloids	Alkaloids	69098-41-5	2.98E+06	3.00E+06	2.55E+06	3.34E+06	3.15E+06	2.83E+06	4.91E+06	5.46E+06	4.72E+06	-	-
MWSmce157	1.44E+02	5.81E+01	1.43E+02	C7H13NO2	[M+H]+	Stachydrine	Alkaloids	Pyrrole alkaloids	471-87-4	9.82E+05	8.32E+05	8.72E+05	9.51E+05	1.07E+06	9.51E+05	1.31E+06	1.37E+06	1.58E+06	C10172	-
Wagp005373	7.99E+02	3.31E+02	7.98E+02	C35H42O21	[M+H]+	Prudomestin 5-[6''-(3-Hydroxy-3-Methylglutaryl)Glucoside]glucoside	Flavonoids	Flavones	-	4.48E+06	9.40E+06	5.52E+06	1.69E+07	8.49E+06	2.54E+07	8.77E+06	1.10E+07	1.02E+07	-	-
Wagp008411	1.89E+02	1.31E+02	1.88E+02	C11H8O3	[M+H]+	4',5'-Dihydropsoralen	Lignans and Coumarins	Coumarins	7535-48-0	5.66E+06	4.55E+06	4.51E+06	6.44E+04	4.85E+04	6.21E+04	3.91E+04	1.05E+05	3.65E+04	-	-
Wagp009405	3.13E+02	1.75E+02	3.12E+02	C19H20O4	[M+H]+	2,2-dimethyl-10-(3-methylbut-2-enoxy)pyrano[3,2-g]chromen-8-one	Lignans and Coumarins	Coumarins	-	4.72E+04	3.02E+04	5.20E+04	8.30E+04	6.95E+04	7.51E+04	8.39E+04	1.65E+05	1.28E+05	-	-
Wagp009554	3.13E+02	1.75E+02	3.12E+02	C19H20O4	[M+H]+	Honyudisin	Lignans and Coumarins	Coumarins	-	4.72E+04	3.02E+04	5.20E+04	8.30E+04	6.95E+04	7.51E+04	8.39E+04	1.65E+05	1.28E+05	-	-
Lmbn013840	2.37E+02	2.19E+02	2.38E+02	C15H26O2	[M-H]-	Baimuxinol	Terpenoids	Sesquiterpenoids	105013-72-7	9.33E+03	1.53E+03	5.02E+03	1.22E+03	2.32E+03	9.35E+03	3.43E+04	5.00E+04	3.75E+04	-	-
pmb2654	4.60E+02	1.18E+02	4.61E+02	C19H27NO12	[M-H]-	Anthranilate-1-O-Sophoroside	Phenolic acids	Phenolic acids	-	2.38E+05	2.14E+05	3.26E+05	3.05E+05	2.52E+05	2.73E+05	6.40E+04	1.01E+05	5.99E+04	-	-
mws0791	5.93E+02	2.85E+02	5.94E+02	C28H34O14	[M-H]-	Poncirin (Isosakuranetin-7-O-neohesperidoside)	Flavonoids	Flavanones	14941-08-3	1.22E+07	1.40E+07	1.20E+07	9.15E+04	1.36E+05	1.17E+05	1.58E+06	9.48E+05	1.33E+06	C09830	-
Lwhp010633	1.60E+02	1.15E+02	1.59E+02	C10H9NO	[M+H]+	Echinopsine	Alkaloids	Quinoline alkaloids	83-54-5	6.38E+06	1.12E+07	8.67E+06	5.85E+06	3.74E+06	4.27E+06	5.23E+04	3.18E+04	1.50E+04	-	-
Lmmn003663	3.29E+02	1.67E+02	3.30E+02	C14H18O9	[M-H]-	5-Glucosyloxy-2-Hydroxybenzoic acid methyl ester	Phenolic acids	Phenolic acids	-	8.87E+06	1.19E+07	9.12E+06	1.36E+06	1.64E+06	1.34E+06	9.87E+05	6.32E+05	8.76E+05	-	-
Zaxn007230	2.85E+02	2.85E+02	2.86E+02	C20H30O	[M-H]-	Isopimaradieneone*	Terpenoids	Ditepenoids	-	1.79E+06	1.69E+06	1.52E+06	1.81E+06	1.22E+06	1.10E+06	2.49E+06	7.33E+05	7.45E+05	-	-
pme3475	2.73E+02	1.53E+02	2.72E+02	C15H12O5	[M+H]+	Butin; 7,3',4'-Trihydroxyflavanone	Flavonoids	Flavanones	492-14-8	3.07E+07	2.02E+07	3.33E+07	1.37E+06	1.78E+06	1.62E+06	1.61E+07	1.52E+07	1.55E+07	C09614	ko00941
Lmmp003817	5.35E+02	2.87E+02	5.34E+02	C24H22O14	[M+H]+	Kaempferol-3-O-(6''-malonyl)glucoside*	Flavonoids	Flavonols	-	5.37E+07	4.48E+07	4.11E+07	5.80E+06	7.83E+06	8.18E+06	2.80E+05	4.07E+05	4.46E+05	-	-
Wagp010653	4.03E+02	3.73E+02	4.02E+02	C21H22O8	[M+H]+	3,5,6,7,3',4'-Hexamethoxyflavone	Flavonoids	Flavones	1251-84-9	5.18E+06	4.89E+06	5.09E+06	1.09E+06	1.07E+06	1.15E+06	3.97E+06	6.59E+06	4.54E+06	-	-
pmb0484	1.04E+02	6.01E+01	1.04E+02	C5H14NO+	[M]+	Choline	Alkaloids	Alkaloids	62-49-7	2.49E+06	2.70E+06	2.82E+06	1.93E+06	2.65E+06	2.40E+06	1.43E+06	1.82E+06	1.40E+06	C00114	ko00260,ko00564,ko01100,ko02010
HJAP058	3.45E+02	2.84E+02	3.44E+02	C19H20O6	[M+H]+	5,6,7,4'-Tetramethoxyflavanone	Flavonoids	Flavanones	2569-77-9	2.29E+06	2.35E+06	1.80E+06	5.40E+07	5.45E+07	5.29E+07	6.79E+06	1.04E+07	1.15E+07	C15118	-
Hajp007218	3.01E+02	2.86E+02	3.00E+02	C16H12O6	[M+H]+	5,7,3',5'-tetrahydroxy-6-methylfavanone	Flavonoids	Flavones	-	6.66E+05	3.30E+05	1.34E+06	3.21E+05	4.11E+05	3.38E+05	2.53E+06	3.27E+06	3.21E+06	-	-
Jmgn005927	2.87E+02	1.25E+02	2.88E+02	C15H12O6	[M-H]-	2-hydroxynaringenin	Flavonoids	Flavanones	-	6.83E+04	1.89E+04	8.10E+04	2.86E+04	3.06E+04	2.85E+04	7.46E+04	1.61E+05	1.02E+05	-	-
mws0180	1.53E+02	1.09E+02	1.54E+02	C7H6O4	[M-H]-	2,5-Dihydroxybenzoic acid; Gentisic Acid	Phenolic acids	Phenolic acids	490-79-9	7.01E+05	5.79E+05	6.24E+05	1.10E+06	1.53E+06	1.58E+06	3.41E+07	3.77E+07	3.99E+07	C00628	ko00350,ko01100
Wagp007144	2.88E+02	2.73E+02	2.87E+02	C15H13NO5	[M+H]+	Grandisine III	Alkaloids	Alkaloids	-	1.22E+06	5.82E+05	1.23E+06	1.00E+05	1.01E+05	1.67E+05	2.89E+05	8.74E+05	1.39E+06	-	-
Zmhp004269	3.75E+02	3.60E+02	3.74E+02	C19H18O8	[M+H]+	Skullcapflavone II	Flavonoids	Flavones	55084-08-7	2.29E+05	2.89E+05	3.22E+05	1.83E+06	2.27E+06	1.99E+06	6.64E+05	7.62E+05	1.01E+06	C10183	-
Hmgp002327	1.88E+02	1.18E+02	1.87E+02	C11H9O2N	[M+H]+	3-amino-2-naphthoic acid	Alkaloids	Alkaloids	-	5.13E+06	5.09E+06	5.97E+06	2.05E+06	1.71E+06	1.85E+06	1.24E+05	1.34E+05	5.82E+04	-	-
Ladp002935	1.90E+02	1.44E+02	1.89E+02	C10H7NO3	[M+H]+	3-quinolinecarboxylic acid	Alkaloids	Quinoline alkaloids	-	6.69E+05	4.93E+05	7.71E+05	4.90E+05	4.35E+05	3.04E+05	9.56E+06	1.23E+07	1.01E+07	-	-
Lmmp004504	2.87E+02	1.53E+02	2.86E+02	C15H10O6	[M+H]+	2'-Hydroxygenistein	Flavonoids	Isoflavones	1156-78-1	2.15E+05	1.97E+05	1.87E+05	6.27E+06	7.49E+06	7.51E+06	3.44E+04	8.82E+03	1.60E+04	C12134	ko00943
Lmcp007240	3.43E+02	3.13E+02	3.42E+02	C19H18O6	[M+H]+	5,6,7,4'-Tetramethoxyflavone	Flavonoids	Flavones	1168-42-9	1.22E+06	1.05E+06	1.12E+06	1.69E+06	1.62E+06	1.67E+06	3.21E+06	4.26E+06	3.48E+06	C14472	-
Hmgp003163	3.47E+02	3.32E+02	3.46E+02	C17H14O8	[M+H]+	3,3',5,7-Tetrahydroxy-4',6-Dimethoxyflavone; (Laciniatin)*	Flavonoids	Flavonols	74161-28-7	1.02E+07	9.75E+06	1.15E+07	2.06E+07	2.38E+07	1.81E+07	1.06E+07	1.56E+07	1.66E+07	-	-
Zmlp005019	4.63E+02	3.31E+02	4.62E+02	C21H18O12	[M+H]+	3,3'-O-Dimethylellagic Acid-4'-O-arabinoside	Tannins	Tannin	-	3.84E+04	6.77E+04	6.90E+04	1.92E+06	2.11E+06	1.60E+06	3.22E+05	4.67E+05	3.77E+05	-	-
Lsjp211239	2.65E+02	2.06E+02	2.64E+02	C16H12N2O2	[M+H]+	Perlolyrine	Alkaloids	Plumerane	29700-20-7	1.67E+04	2.45E+04	1.56E+04	2.90E+04	8.34E+03	2.37E+04	2.14E+07	3.26E+07	2.04E+07	C09231	-
pmb0501	1.31E+02	1.14E+02	1.30E+02	C5H14N4	[M+H]+	Agmatine	Alkaloids	Alkaloids	306-60-5	1.68E+06	1.71E+06	1.49E+06	8.95E+05	8.56E+05	8.97E+05	2.76E+05	2.14E+05	1.66E+05	C00179	ko00330,ko01100
pme3227	5.79E+02	4.33E+02	5.78E+02	C27H30O14	[M+H]+	Vitexin-2''-O-rhamnoside	Flavonoids	Flavones	64820-99-1	2.89E+07	2.65E+07	2.60E+07	2.48E+07	2.63E+07	1.98E+07	6.54E+06	1.02E+07	8.58E+06	C12628	ko00944
Hajp008551	4.05E+02	3.75E+02	4.04E+02	C20H20O9	[M+H]+	5,6,7,5'-tetramethoxy-3',4'-methylenedioxyflavone	Flavonoids	Flavones	-	2.82E+06	2.56E+06	3.08E+06	7.00E+06	6.04E+06	6.23E+06	8.45E+06	9.46E+06	8.72E+06	-	-
Zaln004082	3.35E+02	1.79E+02	3.36E+02	C16H16O8	[M-H]-	3-O-caffeoylshikimic acid	Phenolic acids	Phenolic acids	-	3.08E+06	2.58E+06	3.70E+06	2.74E+06	2.56E+06	2.44E+06	2.64E+06	3.47E+06	2.21E+06	-	-
Hmtn001302	2.99E+02	1.37E+02	3.00E+02	C13H16O8	[M-H]-	Glucosyloxybenzoic acid	Phenolic acids	Phenolic acids	-	3.72E+06	3.92E+06	3.46E+06	1.71E+07	1.53E+07	1.74E+07	4.89E+05	6.63E+05	1.90E+05	-	-
Lmzn003560	4.89E+02	4.71E+02	4.90E+02	C26H34O9	[M-H]-	Sudachinoid A	Terpenoids	Ditepenoids	-	1.52E+05	2.71E+05	2.82E+05	1.91E+06	5.96E+05	2.35E+06	1.43E+07	2.10E+07	8.82E+06	-	-
Lmjp007790	3.29E+02	3.14E+02	3.28E+02	C18H16O6	[M+H]+	5-Hydroxy-3,7,4'-trimethoxyflavone	Flavonoids	Flavones	-	1.08E+07	8.01E+06	9.31E+06	1.05E+05	1.04E+05	1.02E+05	1.90E+06	3.60E+06	2.63E+06	-	-
Wagp008978	2.72E+02	2.57E+02	2.71E+02	C15H13NO4	[M+H]+	1,5-Dihydroxy-3-methoxy-10-methylacridin-9-one	Alkaloids	Alkaloids	-	1.83E+07	7.54E+06	2.63E+07	8.24E+05	7.09E+05	8.94E+05	4.91E+06	5.67E+06	4.78E+06	-	-
Zmhn001883	3.29E+02	2.09E+02	3.30E+02	C14H18O9	[M-H]-	Vanillic acid-4-O-glucoside	Phenolic acids	Phenolic acids	32142-31-7	4.17E+06	4.23E+06	4.54E+06	5.67E+06	5.29E+06	5.79E+06	3.65E+05	4.77E+05	2.31E+05	-	-
Saln003605	5.49E+02	4.89E+02	5.50E+02	C26H30O13	[M-H]-	3'-O-Feruloyl Swertiamarin	Terpenoids	Monoterpenoids	-	2.75E+05	2.24E+05	2.86E+05	1.12E+05	1.05E+05	8.99E+04	2.20E+05	3.27E+05	1.77E+05	-	-
NK10256198	2.85E+02	2.57E+02	2.86E+02	C15H10O6	[M-H]-	3,5,7,2'-Tetrahydroxyflavone; Datiscetin	Flavonoids	Flavones	480-15-9	2.25E+05	1.37E+05	1.81E+05	1.02E+04	6.80E+03	5.94E+03	7.01E+04	9.71E+04	8.20E+04	C10036	-
mws1290	5.93E+02	2.85E+02	5.94E+02	C30H26O13	[M-H]-	Kaempferol-3-O-(6''-p-Coumaroyl)glucoside (Tiliroside)	Flavonoids	Flavonols	20316-62-5	1.04E+07	1.23E+07	9.67E+06	7.20E+04	1.09E+05	8.72E+04	1.29E+06	6.85E+05	9.46E+05	C17140	-
MWSmce096	2.19E+02	8.11E+01	2.18E+02	C15H22O	[M+H]+	Nootkatone	Terpenoids	Sesquiterpenoids	4674-50-4	1.54E+07	1.43E+07	1.68E+07	5.52E+07	5.24E+07	5.83E+07	9.00E+00	9.00E+00	9.00E+00	C17914	-
Layp009023	3.89E+02	3.31E+02	3.88E+02	C20H20O8	[M+H]+	6-Hydroxy-3',4',5,4',7-pentamethoxyflavone	Flavonoids	Flavones	-	2.24E+06	1.94E+06	2.21E+06	1.20E+07	1.23E+07	1.15E+07	1.02E+07	1.45E+07	1.16E+07	-	-
mws0748	3.53E+02	1.91E+02	3.54E+02	C16H18O9	[M-H]-	1-Caffeoylquinic acid	Phenolic acids	Phenolic acids	1241-87-8	2.47E+06	2.46E+06	1.82E+06	7.37E+06	9.22E+06	8.64E+06	3.84E+05	1.97E+05	4.95E+05	-	-
MWStz040	1.16E+02	7.01E+01	1.15E+02	C5H9NO2	[M+H]+	Pterolactam	Alkaloids	Pyrrole alkaloids	38072-88-7	1.48E+07	1.50E+07	1.39E+07	2.43E+07	2.31E+07	2.34E+07	6.26E+06	5.18E+06	6.02E+06	-	-
Wagp001908	4.27E+02	1.77E+02	4.26E+02	C20H30N2O8	[M+H]+	N-Feruloylputrescine N-glucoside	Alkaloids	Phenolamine	-	3.95E+06	2.93E+06	5.46E+06	1.90E+05	1.77E+05	1.89E+05	1.91E+05	2.36E+05	5.86E+04	-	-
MWSmce082	2.07E+02	1.51E+02	2.06E+02	C11H10O4	[M+H]+	Scoparone	Lignans and Coumarins	Coumarins	120-08-1	3.07E+06	5.15E+06	1.60E+07	1.40E+06	2.13E+05	8.94E+05	1.55E+07	2.65E+07	2.61E+07	C09311	ko00999
Hagn002801	3.85E+02	8.50E+01	3.86E+02	C20H18O8	[M-H]-	5,6,7,5'-tetramethoxy-3',4'-methylenedioxyflavonoid	Flavonoids	Flavones	-	1.70E+07	1.48E+07	1.75E+07	8.81E+06	9.27E+06	9.56E+06	5.51E+06	5.80E+06	4.59E+06	-	-
Wagp006119	6.81E+02	3.75E+02	6.80E+02	C31H36O17	[M+H]+	Araneosol 5-[6''-(3-Hydroxy-3-Methylglutaryl)Glucoside]	Flavonoids	Flavones	-	1.23E+07	1.16E+07	1.45E+07	4.41E+07	4.63E+07	3.65E+07	1.66E+06	2.79E+06	3.73E+06	-	-
Wasn002449	4.61E+02	1.52E+02	4.62E+02	C19H26O13	[M-H]-	Protocatechuic acid 1-O-Rutinoside	Phenolic acids	Phenolic acids	-	5.35E+04	7.88E+04	5.49E+04	2.91E+06	2.97E+06	2.59E+06	2.28E+04	4.03E+04	2.85E+04	-	-
pmp001073	1.68E+02	1.50E+02	1.67E+02	C9H13NO2	[M+H]+	Synephrine; 4-[1-Hydroxy-2-(methylamino)ethyl]phenol	Alkaloids	Phenolamine	94-07-5	7.20E+06	2.56E+06	2.91E+06	2.08E+06	2.07E+06	2.01E+06	1.63E+06	2.24E+06	1.33E+06	C04548	-
Wagp009074	3.45E+02	3.15E+02	3.44E+02	C18H16O7	[M+H]+	Santin	Flavonoids	Flavones	27782-63-4	1.99E+05	2.03E+05	1.82E+05	5.12E+06	4.97E+06	5.21E+06	2.87E+05	7.69E+05	7.67E+05	-	-
Lmtn003598	3.67E+02	2.05E+02	3.68E+02	C18H24O8	[M-H]-	3-Prenyl-4-O-glucosyloxy-4-hydroxybenzoic acid	Phenolic acids	Phenolic acids	-	2.97E+05	2.49E+05	2.39E+05	9.90E+04	8.38E+04	2.07E+05	3.63E+05	6.11E+04	3.17E+05	-	-
Lajp006634	5.93E+02	3.45E+02	5.92E+02	C27H28O15	[M+H]+	3',5'-dihydroxy-5,7,4'-trimethoxyflavone malonyl glucoside	Flavonoids	Flavones	-	1.05E+06	1.03E+06	1.55E+06	4.11E+06	4.27E+06	3.40E+06	1.60E+06	2.99E+06	1.09E+06	-	-
Hmhn003518	3.55E+02	1.75E+02	3.56E+02	C16H20O9	[M-H]-	4-O-��-D-glucopyranosylferulic acid	Phenolic acids	Phenolic acids	-	6.41E+07	4.79E+07	4.13E+07	1.66E+07	1.46E+07	1.45E+07	5.81E+06	4.81E+06	3.88E+06	-	-
Wagp009220	2.86E+02	2.71E+02	2.85E+02	C16H15NO4	[M+H]+	4-Hydroxy-2,3-dimethoxy-10-methylacridin-9-one	Alkaloids	Alkaloids	-	7.59E+05	5.78E+05	8.00E+05	1.32E+05	1.13E+05	1.11E+05	2.03E+06	3.14E+06	2.35E+06	-	-
Wagp007482	8.55E+02	4.05E+02	8.54E+02	C38H46O22	[M+H]+	Gardenin C 5-[6''-(3-Methylglutaconyl)Glucoside]glucoside	Flavonoids	Flavones	-	3.11E+06	1.61E+06	2.99E+06	1.26E+07	1.20E+07	9.81E+06	9.00E+00	9.00E+00	9.00E+00	-	-
Wagp007652	8.55E+02	4.05E+02	8.54E+02	C38H46O22	[M+H]+	Murrayanol 5-[6''-(3-Methylglutaconyl)Glucoside]glucoside	Flavonoids	Flavones	-	3.11E+06	1.61E+06	2.99E+06	1.26E+07	1.20E+07	9.81E+06	9.00E+00	9.00E+00	9.00E+00	-	-
Lmjn007168	3.29E+02	2.71E+02	3.30E+02	C17H14O7	[M-H]-	Quercetin-3,3'-dimethyl ether	Flavonoids	Flavonols	4382-17-6	2.18E+05	2.95E+04	2.87E+05	9.00E+00	9.00E+00	9.00E+00	3.70E+05	7.84E+05	4.90E+05	-	-
Zbsp005869	3.45E+02	3.15E+02	3.44E+02	C18H16O7	[M+H]+	7,4'-Dihydroxy-3,5,3'-trimethoxyflavone	Flavonoids	Flavones	-	2.89E+05	1.85E+05	2.66E+05	4.83E+06	4.50E+06	5.34E+06	3.43E+05	6.01E+05	5.98E+05	-	-
pma6460	3.37E+02	1.63E+02	3.38E+02	C16H18O8	[M-H]-	4-O-p-Coumaroylquinic acid	Phenolic acids	Phenolic acids	32451-86-8	1.06E+06	8.38E+05	8.40E+05	7.48E+05	7.35E+05	7.31E+05	5.31E+06	6.90E+06	5.83E+06	C10441	-
Walp001919	3.57E+02	1.47E+02	3.56E+02	C15H16O10	[M+H]+	1-O-p-Coumaroylgalactaric acid	Phenolic acids	Phenolic acids	-	1.48E+06	1.33E+06	1.26E+06	1.77E+06	1.40E+06	1.40E+06	4.86E+05	5.32E+05	3.54E+05	-	-
Waln012680	2.99E+02	1.45E+02	3.00E+02	C19H24O3	[M-H]-	7-O-Geranyl Umbelliferone	Lignans and Coumarins	Coumarins	-	6.31E+03	6.53E+03	7.40E+03	7.35E+03	5.26E+03	6.28E+03	1.81E+05	2.66E+05	2.26E+05	-	-
pmp000113	3.89E+02	3.59E+02	3.88E+02	C20H20O8	[M+H]+	5-Demethylnobiletin; 5-Hydroxy-6,7,8,3',4'-Pentamethoxyflavone*	Flavonoids	Flavones	2174-59-6	3.25E+06	3.30E+06	3.50E+06	1.79E+07	1.71E+07	1.58E+07	1.44E+07	2.18E+07	1.69E+07	-	-
Wagp006988	3.59E+02	3.29E+02	3.58E+02	C19H18O7	[M+H]+	4'-Hydroxy-5,6,7,8-Tetramethoxyflavone	Flavonoids	Flavones	36950-98-8	4.66E+05	3.93E+05	5.73E+05	1.60E+06	1.78E+06	1.54E+06	7.98E+06	1.56E+07	1.56E+07	-	-
Zmdn007764	2.69E+02	2.25E+02	2.70E+02	C15H10O5	[M-H]-	isoemodin	Quinones	Anthraquinone	-	1.23E+04	1.11E+04	1.18E+04	5.46E+03	5.40E+03	5.47E+03	1.07E+06	3.81E+06	3.10E+06	-	-
pme2122	1.12E+02	9.51E+01	1.11E+02	C5H9N3	[M+H]+	Histamine	Alkaloids	Alkaloids	51-45-6	7.87E+05	6.27E+05	9.93E+05	7.19E+05	6.81E+05	6.62E+05	2.31E+06	2.51E+06	2.18E+06	C00388	ko00340,ko01100,ko01110
Hmmn004152	5.95E+02	4.59E+02	5.96E+02	C27H32O15	[M-H]-	Neoeriocitrin	Flavonoids	Flavones	13241-32-2	9.00E+00	9.00E+00	9.00E+00	2.76E+06	3.50E+06	3.17E+06	2.48E+03	8.26E+02	1.65E+03	C09805	-
Hmln003529	4.01E+02	2.69E+02	4.02E+02	C18H26O10	[M-H]-	Benzyl ��-primeveroside	Phenolic acids	Phenolic acids	130622-31-0	9.85E+05	1.03E+06	9.79E+05	2.68E+06	2.89E+06	2.15E+06	1.25E+05	1.85E+05	1.06E+05	-	-
Wbjp000520	1.46E+02	8.21E+01	1.45E+02	C6H11NO3	[M+H]+	4-Hydroxypipecolic acid	Alkaloids	Alkaloids	14228-16-1	2.60E+05	2.66E+05	2.48E+05	2.97E+05	1.56E+05	1.84E+05	6.35E+05	4.85E+05	8.69E+05	-	-
Lssp210438	3.01E+02	2.86E+02	3.00E+02	C16H12O6	[M+H]+	3'-O-methylorobol(ISO1)	Others	Others	-	1.77E+06	1.57E+06	2.98E+06	2.19E+07	1.74E+07	1.45E+07	6.07E+06	1.02E+07	4.85E+06	-	-
Wagp009406	3.15E+02	1.81E+02	3.14E+02	C18H18O5	[M+H]+	2'-Hydroxy-4,4',6'-Trimethoxychalcone; Flavokawain A	Flavonoids	Chalcones	3420-72-2	1.82E+07	1.50E+07	1.66E+07	1.02E+06	8.13E+05	1.01E+06	4.13E+06	5.88E+06	4.07E+06	-	-
MWSHC20158	1.27E+02	5.30E+01	1.26E+02	C6H6O3	[M+H]+	5-Methoxyfurfural	Others	Aldehyde compounds	21300-07-2	7.39E+05	7.58E+05	9.27E+05	1.92E+06	1.01E+06	9.68E+05	7.65E+06	9.38E+06	9.40E+06	-	-
MWS20151	2.71E+02	1.53E+02	2.70E+02	C15H10O5	[M+H]+	Apigenin; 4',5,7-Trihydroxyflavone	Flavonoids	Flavones	520-36-5	6.54E+04	5.71E+04	4.41E+04	2.70E+05	3.23E+05	2.87E+05	2.73E+06	3.45E+06	3.42E+06	C01477	ko00941,ko00943,ko00944,ko01100,ko01110
Zmjp004610	5.37E+02	3.75E+02	5.36E+02	C25H28O13	[M+H]+	5,4'-Dihydroxy-3,6,7,3'-tetramethoxyflavone-4'-O-glucoside	Flavonoids	Flavones	23279-19-8	1.07E+07	9.57E+06	9.61E+06	7.65E+07	5.97E+07	6.05E+07	1.35E+07	1.25E+07	1.05E+07	-	-
Zmhp004065	3.45E+02	3.30E+02	3.44E+02	C18H16O7	[M+H]+	7,8-Dihydroxy-5,6,4'-trimethoxyflavone*	Flavonoids	Flavones	-	8.75E+05	3.85E+05	9.13E+05	2.73E+06	2.53E+06	2.64E+06	2.07E+06	2.57E+06	3.06E+06	-	-
pmp000529	4.71E+02	4.25E+02	4.70E+02	C30H46O4	[M+H]+	21,23:24,25-Diepoxy-21-hydroxylanost-7-en-3-one (Melianone)	Terpenoids	Triterpene	6553-27-1	6.87E+06	5.52E+06	6.86E+06	1.12E+07	6.43E+06	1.17E+07	5.71E+06	5.90E+06	3.64E+06	-	-
Zajp000573	1.44E+02	8.41E+01	1.43E+02	C7H13NO2	[M+H]+	N-(4-oxopentyl)-acetamide	Alkaloids	Alkaloids	-	2.65E+06	3.28E+06	3.55E+06	3.51E+06	3.34E+06	3.47E+06	5.40E+06	5.98E+06	5.06E+06	-	-
Zbdp007159	3.59E+02	3.29E+02	3.58E+02	C19H18O7	[M+H]+	5-Hydroxy-7,2',4',5'-tetramethoxyisoflavone; Robustigenin	Flavonoids	Isoflavones	-	1.83E+04	3.45E+04	1.45E+04	2.39E+06	3.64E+06	2.70E+06	1.20E+06	1.88E+06	2.30E+06	-	-
pmf0381	5.63E+02	3.53E+02	5.64E+02	C26H28O14	[M-H]-	Vicenin-3	Flavonoids	Flavones	59914-91-9	6.43E+05	5.19E+05	4.80E+05	5.18E+05	4.90E+05	4.27E+05	2.34E+05	2.91E+05	2.49E+05	-	-
pmf0174	1.57E+02	1.57E+02	1.58E+02	C10H22O	[M-H]-	1-Decanol*	Others	Alcohol compounds	112-30-1	7.47E+06	6.43E+06	7.42E+06	6.73E+06	6.69E+06	6.51E+06	1.95E+07	3.04E+07	2.09E+07	C01633	-
Lmrn001951	1.81E+02	1.35E+02	1.82E+02	C9H10O4	[M-H]-	(S)-2-Hydroxy-3-(4-Hydroxyphenyl)Propanoic Acid	Phenolic acids	Phenolic acids	23508-35-2	3.07E+04	3.45E+04	2.73E+04	7.75E+04	9.45E+04	8.33E+04	8.17E+05	1.04E+06	1.05E+06	-	-
mws0066	3.15E+02	1.51E+02	3.16E+02	C16H12O7	[M-H]-	Isorhamnetin; 3'-Methoxy-3,4',5,7-Tetrahydroxyflavone	Flavonoids	Flavonols	480-19-3	4.75E+05	2.99E+05	7.78E+05	6.85E+05	6.33E+05	4.65E+05	4.69E+06	7.95E+06	7.60E+06	C10084	-
Lmhn002926	2.79E+02	1.63E+02	2.80E+02	C13H12O7	[M-H]-	p-Coumaroylmalic acid	Phenolic acids	Phenolic acids	-	8.40E+04	9.76E+04	9.04E+04	2.48E+05	1.99E+05	2.46E+05	2.57E+06	3.65E+06	2.47E+06	-	-
Lmtp002942	5.35E+02	4.99E+02	5.34E+02	C25H26O13	[M+H]+	Apigenin-6,8-di-C-arabinoside*	Flavonoids	Flavones	-	6.57E+05	3.83E+05	5.19E+05	1.59E+06	1.80E+06	2.02E+06	7.63E+05	1.08E+06	9.51E+05	-	-
Zjyp110109	1.81E+02	1.21E+02	1.80E+02	C11H16O2	[M+H]+	oxyphyllone F	Terpenoids	Sesquiterpenoids	-	3.15E+06	2.61E+06	3.28E+06	3.81E+05	3.48E+05	3.58E+05	4.41E+06	7.44E+06	4.82E+06	-	-
Wagp006385	7.81E+02	3.31E+02	7.80E+02	C35H40O20	[M+H]+	Prudomestin 5-[6''-(3-Methylglutaconyl)Glucoside]Glucoside	Flavonoids	Flavones	-	1.06E+06	9.06E+05	1.08E+06	1.47E+07	1.46E+07	1.15E+07	2.28E+06	3.52E+06	9.93E+05	-	-
Lmlp003161	2.65E+02	1.77E+02	2.64E+02	C14H20N2O3	[M+H]+	N-Feruloylputrescine	Alkaloids	Phenolamine	501-13-3	1.01E+07	8.97E+06	1.23E+07	8.13E+04	8.84E+04	7.84E+04	7.63E+04	5.14E+04	3.42E+04	C10497	ko00330,ko01100
Hmln002199	5.05E+02	3.00E+02	5.06E+02	C23H22O13	[M-H]-	Quercetin-3-O-(6''-O-acetyl)galactoside	Flavonoids	Flavonols	-	2.65E+06	1.67E+06	3.24E+06	1.37E+07	9.09E+06	1.12E+07	2.94E+04	8.46E+04	1.52E+04	-	-
pme1137	1.40E+02	9.40E+01	1.39E+02	C6H5NO3	[M+H]+	6-Hydroxynicotinic acid	Alkaloids	Pyridine alkaloids	5006-66-6	2.37E+05	1.87E+05	2.53E+05	2.34E+05	2.41E+05	2.36E+05	2.77E+07	4.12E+07	3.95E+07	C01020	ko00760,ko01100
mws1297	2.69E+02	1.01E+02	2.70E+02	C13H18O6	[M-H]-	Benzyl glucoside	Phenolic acids	Phenolic acids	4304-12-5	3.07E+05	1.95E+05	1.77E+05	3.31E+05	2.02E+05	2.66E+05	4.84E+03	5.20E+03	9.58E+03	-	-
Lmzp003694	4.73E+02	4.27E+02	4.72E+02	C26H32O8	[M+H]+	Obacunoic acid	Terpenoids	Triterpene	751-29-1	7.97E+06	7.18E+06	9.26E+06	1.47E+07	8.90E+06	1.47E+07	6.89E+06	6.84E+06	4.09E+06	-	-
pma2987	1.42E+02	1.24E+02	1.41E+02	C6H11N3O	[M+H]+	Histidinol	Alkaloids	Alkaloids	501-28-0	9.49E+06	8.26E+06	9.11E+06	8.12E+06	6.49E+06	7.07E+06	8.55E+06	8.99E+06	8.70E+06	C00860	ko00340,ko01100,ko01110,ko01230
Wafn002491	3.85E+02	2.09E+02	3.86E+02	C16H18O11	[M-H]-	2-O-Feruloylglucaric Acid	Phenolic acids	Phenolic acids	-	6.67E+06	6.05E+06	7.03E+06	4.61E+06	5.52E+06	5.30E+06	2.68E+06	3.34E+06	2.86E+06	-	-
pmb0774	1.77E+02	1.60E+02	1.76E+02	C10H12N2O	[M+H]+	N-Hydroxytryptamine	Alkaloids	Plumerane	-	9.04E+06	9.55E+06	1.31E+07	7.02E+06	4.53E+06	5.14E+06	3.28E+04	3.47E+04	1.42E+04	C17203	ko00380,ko01100
Zalp003512	3.69E+02	1.77E+02	3.68E+02	C17H20O9	[M+H]+	methyl 5-caffeoylquinate	Phenolic acids	Phenolic acids	-	2.32E+06	2.81E+06	4.01E+06	2.52E+06	1.36E+06	1.43E+06	4.74E+06	4.49E+06	4.26E+06	-	-
HX1390	2.75E+02	1.61E+02	2.74E+02	C16H18O4	[M+H]+	cedrecoumarin B	Lignans and Coumarins	Coumarins	-	9.14E+04	1.37E+05	1.84E+05	1.77E+04	2.14E+04	2.06E+04	1.65E+06	2.35E+06	1.38E+06	-	-
Lmmn003398	4.89E+02	2.85E+02	4.90E+02	C23H22O12	[M-H]-	Kaempferol-3-O-(6''-O-acetyl)glucoside	Flavonoids	Flavonols	-	7.50E+06	6.30E+06	7.36E+06	3.17E+05	3.65E+05	4.03E+05	5.85E+04	4.02E+04	1.58E+04	-	-
Zmxp005470	5.79E+02	3.31E+02	5.78E+02	C26H26O15	[M+H]+	Tricin-7-O-(6''-O-malonyl)glucoside	Flavonoids	Flavones	-	4.49E+06	4.28E+06	6.10E+06	4.91E+07	5.22E+07	4.58E+07	2.44E+06	4.58E+06	3.64E+06	-	-
Wagp011199	4.41E+02	4.11E+02	4.40E+02	C23H20O9	[M+H]+	5-Methoxydehydropodophyllotoxin	Lignans and Coumarins	Lignans	151703-06-9	6.87E+06	6.76E+06	7.52E+06	4.70E+06	4.81E+06	4.46E+06	2.43E+06	3.32E+06	2.76E+06	-	-
Lmxn007456	3.59E+02	3.29E+02	3.60E+02	C18H16O8	[M-H]-	Acerosin	Flavonoids	Flavones	15835-74-2	1.06E+06	1.09E+06	1.50E+06	1.44E+07	1.52E+07	1.29E+07	5.40E+06	6.57E+06	8.08E+06	C09982	-
MWSHC2049	3.75E+02	2.11E+02	3.74E+02	C20H22O7	[M+H]+	2'-Hydroxy-3',4',6',3,4-pentamethoxychalcone	Flavonoids	Chalcones	63878-51-3	2.04E+05	1.68E+05	2.31E+05	1.10E+04	1.03E+04	1.49E+04	8.94E+06	1.50E+07	1.10E+07	-	-
Lahp007481	2.72E+02	2.57E+02	2.71E+02	C15H13NO4	[M+H]+	Clausine K	Alkaloids	Plumerane	-	8.13E+06	2.31E+06	4.44E+06	6.68E+05	6.55E+05	7.08E+05	1.62E+06	1.28E+06	1.66E+06	-	-
MWSHC2022	3.59E+02	1.97E+02	3.61E+02	C15H20O10	[M-H]-	Glucosyringic acid	Phenolic acids	Phenolic acids	33228-65-8	2.82E+05	2.95E+05	3.17E+05	4.87E+05	4.63E+05	5.10E+05	7.51E+05	6.37E+05	3.88E+05	-	-
Wagp009130	2.59E+02	1.44E+02	2.58E+02	C16H22N2O	[M+H]+	N-Hexanoyl Tryptamine	Alkaloids	Plumerane	-	3.65E+05	1.72E+05	3.42E+06	8.78E+03	1.52E+04	2.01E+04	4.81E+05	8.71E+04	6.39E+04	-	-
Wafp003601	3.21E+02	1.77E+02	3.20E+02	C16H24N4O3	[M+H]+	N-Feruloylmethylagmatine	Alkaloids	Phenolamine	-	1.35E+07	8.43E+06	2.05E+07	1.75E+05	2.84E+05	1.35E+05	9.00E+00	9.00E+00	9.00E+00	-	-
Lmmp001410	2.53E+02	1.65E+02	2.52E+02	C13H20N2O3	[M+H]+	Dihydrocaffeoylputrescine	Alkaloids	Phenolamine	-	3.42E+04	3.10E+04	3.47E+04	1.37E+04	1.83E+04	1.99E+04	7.52E+05	8.39E+05	7.28E+05	-	-
Wbmn009020	3.13E+02	2.83E+02	3.14E+02	C20H26O3	[M-H]-	7-Oxodehydroabietic acid	Terpenoids	Ditepenoids	18684-55-4	8.02E+05	2.62E+05	6.67E+05	3.03E+05	3.51E+05	3.25E+05	2.40E+07	3.96E+07	3.35E+07	-	-
Cmzp002057	3.15E+02	2.55E+02	3.14E+02	C14H18O8	[M+H]+	6-O-Acetylarbutin	Phenolic acids	Phenolic acids	10338-88-2	5.33E+05	4.32E+05	6.91E+05	3.56E+05	3.73E+05	3.23E+05	6.30E+04	1.73E+05	6.14E+04	-	-
Lmnp002845	4.63E+02	3.43E+02	4.62E+02	C22H22O11	[M+H]+	Hispidulin-8-C-glucoside	Flavonoids	Flavones	-	7.20E+06	4.85E+06	8.63E+06	4.74E+06	4.93E+06	4.17E+06	5.84E+06	8.84E+06	7.76E+06	-	-
Lacp003271	3.69E+02	1.77E+02	3.68E+02	C17H20O9	[M+H]+	Amurenlaetone B	Phenolic acids	Phenolic acids	-	3.76E+06	2.56E+06	2.35E+06	2.27E+06	1.28E+06	2.68E+06	4.37E+06	3.79E+06	3.86E+06	-	-
mws1013	1.77E+02	1.33E+02	1.78E+02	C9H6O4	[M-H]-	Esculetin (6,7-Dihydroxycoumarin)	Lignans and Coumarins	Coumarins	305-01-1	5.51E+04	4.81E+04	6.35E+04	3.59E+05	4.98E+05	5.69E+05	1.24E+06	1.82E+06	1.54E+06	C09263	ko00999,ko01110
pmp001288	5.93E+02	2.85E+02	5.92E+02	C28H32O14	[M+H]+	Acacetin-7-O-rutinoside (Linarin)	Flavonoids	Flavones	480-36-4	4.05E+06	3.91E+06	9.81E+06	6.20E+06	5.60E+06	3.51E+07	2.66E+07	1.14E+07	1.24E+07	-	-
Hmhp005160	3.31E+02	3.16E+02	3.30E+02	C17H14O7	[M+H]+	Rehderianin I	Flavonoids	Flavonols	90965-30-3	1.09E+06	4.89E+05	1.99E+06	4.60E+05	8.33E+05	4.59E+05	3.58E+05	3.79E+05	7.17E+05	-	-
MWS1734	1.53E+02	1.09E+02	1.52E+02	C8H8O3	[M+H]+	Anisic acid; 4-Methoxybenzoic acid	Phenolic acids	Phenolic acids	100-09-4	1.44E+05	1.09E+05	9.54E+04	6.11E+04	1.08E+05	6.72E+04	1.49E+06	2.31E+06	1.66E+06	C02519	-
Cmsn002371	4.91E+02	3.27E+02	4.92E+02	C25H32O10	[M-H]-	Isolariciresinol-9-O-xyloside	Lignans and Coumarins	Lignans	-	3.84E+04	6.67E+04	5.01E+04	1.38E+05	1.39E+05	1.12E+05	1.70E+05	2.07E+05	2.45E+05	-	-
pmf0175	1.57E+02	1.57E+02	1.58E+02	C10H22O	[M-H]-	2-Decanol*	Others	Alcohol compounds	1120-06-5	7.86E+06	6.71E+06	9.91E+06	6.72E+06	9.18E+06	9.10E+06	2.00E+07	3.42E+07	2.24E+07	-	-
pmp001230	2.79E+02	1.21E+02	2.78E+02	C16H22O4	[M+H]+	Senkyunolide M	Others	Lactones	146986-60-9	3.91E+06	3.76E+06	4.96E+06	5.68E+06	5.54E+06	5.25E+06	4.99E+06	6.88E+06	4.83E+06	-	-
MWSmce415	3.15E+02	2.82E+02	3.14E+02	C17H14O6	[M+H]+	Cirsimaritin (4',5-dihydroxy-6,7-dimethoxyflavone)*	Flavonoids	Flavones	6601-62-3	1.01E+07	7.22E+06	1.95E+07	5.20E+07	6.10E+07	5.10E+07	4.76E+06	5.28E+06	7.93E+06	C17785	-
MWSmce331	1.02E+02	5.61E+01	1.01E+02	C4H7NO2	[M+H]+	Azetidine-2-carboxylic acid	Alkaloids	Alkaloids	2517-04-6	2.52E+05	2.75E+05	2.41E+05	5.42E+04	2.86E+04	3.73E+04	9.24E+04	5.16E+04	1.26E+05	C08267	-
mws0917	3.29E+02	3.14E+02	3.30E+02	C17H14O7	[M-H]-	3,7-Di-O-methylquercetin	Flavonoids	Flavonols	2068-02-2	4.45E+06	1.99E+06	6.63E+06	4.03E+05	1.03E+06	5.59E+05	1.45E+07	2.51E+07	2.45E+07	C01265	ko00944,ko01110
Wagp009079	4.03E+02	3.73E+02	4.02E+02	C21H22O8	[M+H]+	3,5,6,7,8,4'-Hexamethoxyflavone*	Flavonoids	Flavones	34170-18-8	4.21E+06	3.99E+06	4.26E+06	7.94E+06	6.91E+06	7.67E+06	8.91E+06	1.04E+07	9.74E+06	-	-
Hmcp002207	4.79E+02	3.17E+02	4.78E+02	C22H22O12	[M+H]+	Isorhamnetin-7-O-glucoside (Brassicin)	Flavonoids	Flavonols	6743-96-0	3.47E+07	8.22E+07	5.50E+07	9.97E+07	1.17E+08	8.83E+07	3.90E+07	2.34E+07	2.16E+07	-	-
Lacp001431	2.68E+02	1.36E+02	2.67E+02	C14H21NO4	[M+H]+	N-(3-hydroxy-4-methoxyphenethyl)-4-hydroxybutanamide	Alkaloids	Phenolamine	-	1.44E+07	1.27E+07	1.59E+07	1.10E+07	9.67E+06	1.08E+07	1.95E+07	2.49E+07	1.07E+07	-	-
MWSHC20172	1.93E+02	1.78E+02	1.92E+02	C10H8O4	[M+H]+	Isoscopoletin (6-Hydroxy-7-Methoxycoumarin)	Lignans and Coumarins	Coumarins	776-86-3	2.26E+06	2.16E+06	2.21E+06	8.22E+05	9.72E+05	1.19E+06	4.45E+07	6.41E+07	5.42E+07	C18079	ko00999
MWSmce083	2.07E+02	1.33E+02	2.08E+02	C11H12O4	[M-H]-	Ferulic acid methyl ester	Phenolic acids	Phenolic acids	2309-07-1	1.11E+06	8.70E+05	1.02E+06	4.70E+05	4.99E+05	4.62E+05	1.17E+06	1.48E+06	1.42E+06	-	-
MW0111999	2.71E+02	1.48E+02	2.72E+02	C18H24O2	[M-H]-	2,6-Bis(3-methyl-2-butenyl)-4-acetylphenol	Phenolic acids	Phenolic acids	-	4.17E+05	2.33E+05	4.78E+05	2.23E+05	1.96E+05	2.03E+05	1.39E+05	2.13E+05	1.63E+05	-	-
pme3131	2.21E+02	1.77E+02	2.20E+02	C12H12O4	[M+H]+	6,7-Dimethoxy-4-methylcoumarin	Lignans and Coumarins	Coumarins	4281-40-7	3.23E+05	2.07E+05	3.41E+05	1.47E+04	1.47E+04	3.50E+04	2.84E+06	3.40E+06	2.64E+06	-	-
pmb3142	2.99E+02	1.37E+02	3.00E+02	C13H16O8	[M-H]-	Salicylic acid-2-O-glucoside	Phenolic acids	Phenolic acids	10366-91-3	2.01E+07	2.53E+07	1.73E+07	1.59E+07	1.69E+07	1.63E+07	2.46E+07	8.36E+06	6.60E+06	-	-
Wagp007134	6.67E+02	4.19E+02	6.66E+02	C30H34O17	[M+H]+	Natsudaidain 3-(6''-Malonyl)Glucoside	Flavonoids	Flavones	-	2.15E+06	2.47E+06	3.91E+06	4.78E+06	8.25E+06	5.16E+06	1.14E+05	1.86E+05	8.88E+04	-	-
pme3233	2.85E+02	2.70E+02	2.84E+02	C16H12O5	[M+H]+	Calycosin	Flavonoids	Isoflavones	20575-57-9	4.09E+05	3.98E+05	4.13E+05	3.28E+05	2.49E+05	4.40E+05	3.09E+05	3.03E+05	3.27E+05	C01562	ko00943,ko01110
mws0988	3.15E+02	1.65E+02	3.16E+02	C16H12O7	[M-H]-	Rhamnetin; 3,5,3',4'-Tetrahydroxy-7-Methoxyflavone	Flavonoids	Flavonols	90-19-7	4.41E+04	4.32E+04	5.18E+04	1.03E+05	1.25E+05	1.13E+05	2.91E+05	4.33E+05	4.21E+05	C10176	-
pmf0348	1.87E+02	9.71E+01	1.88E+02	C10H20O3	[M-H]-	2,6-Dimethyl-7-octene-2,3,6-triol	Others	Alcohol compounds	73815-21-1	2.76E+05	2.69E+05	3.34E+05	2.25E+05	1.97E+05	2.28E+05	8.08E+06	1.13E+07	9.07E+06	-	-
Wafn002827	3.57E+02	1.95E+02	3.58E+02	C16H22O9	[M-H]-	Dihydroferulic acid glucoside	Phenolic acids	Phenolic acids	-	5.95E+06	7.85E+06	6.10E+06	3.45E+06	4.21E+06	3.86E+06	3.47E+05	3.98E+05	3.86E+05	-	-
MWS1888	2.55E+02	9.30E+01	2.56E+02	C12H16O6	[M-H]-	Phenyl-beta-D-glucoside	Phenolic acids	Phenolic acids	1464-44-4	1.90E+04	1.92E+04	2.81E+04	1.13E+05	1.13E+05	1.09E+05	1.68E+05	6.09E+04	1.00E+05	C11611	-
Wagp009533	3.89E+02	3.59E+02	3.88E+02	C20H20O8	[M+H]+	5-Hydroxy-6,7,3',4',5'-Pentamethoxyflavone	Flavonoids	Flavones	29215-55-2	1.69E+07	1.50E+07	1.78E+07	7.57E+06	6.36E+06	7.09E+06	5.69E+06	9.28E+06	7.11E+06	-	-
pmb2984	4.91E+02	2.87E+02	4.92E+02	C23H24O12	[M-H]-	Eriodictyol-7-O-(6''-acetyl)glucoside	Flavonoids	Flavanones	-	3.18E+05	1.35E+05	4.48E+05	1.70E+05	2.16E+05	1.81E+05	4.50E+04	7.69E+04	2.26E+04	-	-
mws0055	3.73E+02	3.43E+02	3.72E+02	C20H20O7	[M+H]+	Tangeretin (4',5,6,7,8-Pentamethoxyflavone)	Flavonoids	Flavones	481-53-8	2.04E+06	2.17E+06	2.01E+06	4.85E+06	5.54E+06	4.76E+06	6.02E+06	3.22E+06	5.96E+06	C10190	-
Lmln010063	2.05E+02	1.89E+02	2.06E+02	C14H22O	[M-H]-	2,6-Di-tert-butylphenol	Phenolic acids	Phenolic acids	128-39-2	2.75E+06	2.06E+06	1.94E+06	3.64E+06	4.97E+06	5.68E+06	3.72E+06	3.97E+06	3.71E+06	-	-
pme1738	1.38E+02	9.41E+01	1.37E+02	C7H9N2O	[M+H]+	3-Carbamyl-1-methylpyridinium;(1-Methylnicotinamide)	Alkaloids	Pyridine alkaloids	1005-24-9	5.75E+06	8.43E+06	7.00E+06	2.71E+06	1.68E+06	2.56E+06	9.71E+06	8.03E+06	6.71E+06	C02918	ko00760,ko01100
MWS20147	4.49E+02	2.87E+02	4.48E+02	C21H20O11	[M+H]+	Luteolin-3'-O-glucoside*	Flavonoids	Flavones	-	9.62E+06	7.37E+06	6.66E+06	3.63E+06	2.92E+06	8.58E+05	4.19E+06	3.08E+06	9.97E+06	-	-
Wafn005994	4.47E+02	3.15E+02	4.48E+02	C21H36O10	[M-H]-	Geranyl 6-O-xylopyranosyl-glucopyranoside*	Others	Others	124044-06-0	1.81E+06	1.84E+06	1.49E+06	5.79E+05	3.34E+05	2.87E+05	3.76E+05	4.15E+05	5.10E+05	-	-
pmn001421	3.37E+02	1.91E+02	3.38E+02	C16H18O8	[M-H]-	3-O-p-Coumaroylquinic acid*	Phenolic acids	Phenolic acids	87099-71-6	9.86E+06	8.28E+06	6.52E+06	1.55E+07	2.14E+07	1.90E+07	4.86E+06	6.07E+06	4.81E+06	-	-
Hmcn002875	3.01E+02	2.55E+02	3.02E+02	C15H10O7	[M-H]-	6-Hydroxyluteolin	Flavonoids	Flavones	18003-33-3	2.59E+04	2.63E+04	1.85E+04	2.47E+04	1.67E+04	2.29E+04	1.99E+05	2.57E+05	2.33E+05	C10072	-
Wcjp000888	1.52E+02	1.21E+02	1.51E+02	C9H13NO	[M+H]+	N-Methyltyramine	Others	Others	370-98-9	2.25E+07	1.74E+07	2.38E+07	7.53E+06	5.49E+06	7.66E+06	5.23E+06	7.26E+06	5.10E+06	C02442	ko00350,ko01100
Wmhn001575	3.37E+02	1.75E+02	3.38E+02	C16H18O8	[M-H]-	1,4,8-Trihydroxynaphthalene-1-O-glucoside	Quinones	Quinones	-	4.85E+05	3.53E+05	4.75E+05	1.57E+06	1.59E+06	1.55E+06	1.60E+05	2.27E+05	8.08E+05	-	-
MA10040889	1.54E+02	1.23E+02	1.55E+02	C6H5NO4	[M-H]-	4-Nitrocatechol	Phenolic acids	Phenolic acids	3316-09-4	1.06E+04	1.56E+04	1.62E+04	5.51E+03	7.10E+03	2.63E+03	4.77E+05	6.77E+05	4.96E+05	C02235	-
Wccp009594	2.93E+02	2.19E+02	2.92E+02	C18H28O3	[M+H]+	Etherolenic acid	Others	Others	-	4.10E+05	3.71E+05	4.61E+05	1.02E+05	7.51E+04	1.06E+05	1.81E+07	2.84E+07	1.33E+07	-	-
Lajp006279	5.37E+02	3.75E+02	5.36E+02	C25H28O13	[M+H]+	5,3'-dihydroxy-6,7,4',5'-tetramethoxyflavone glucoside	Flavonoids	Flavones	-	2.04E+05	2.10E+05	2.69E+05	6.21E+06	6.63E+06	6.22E+06	6.83E+05	1.17E+06	1.10E+06	-	-
Wagp006776	2.74E+02	2.31E+02	2.73E+02	C14H11NO5	[M+H]+	1,3,5-Trihydroxy-4-methoxy-10h-acridin-9-one	Alkaloids	Alkaloids	-	2.40E+07	1.32E+07	1.69E+07	2.45E+05	2.62E+05	3.05E+05	2.50E+07	2.43E+07	1.88E+07	-	-
Wagp009674	3.61E+02	1.97E+02	3.60E+02	C19H20O7	[M+H]+	3',6'-Dihydroxy-3,4,2',4'-Tetramethoxychalcone	Flavonoids	Chalcones	-	3.08E+05	3.06E+05	2.88E+05	1.53E+05	1.79E+05	1.66E+05	3.97E+06	5.02E+06	4.20E+06	-	-
mws0628	1.21E+02	9.20E+01	1.22E+02	C7H6O2	[M-H]-	4-Hydroxybenzaldehyde	Phenolic acids	Phenolic acids	123-08-0	2.39E+06	2.22E+06	2.61E+06	9.80E+05	8.20E+05	9.80E+05	2.19E+07	2.98E+07	2.07E+07	C00633	ko01100
Lmsp008264	3.29E+02	2.68E+02	3.28E+02	C18H16O6	[M+H]+	4'-Hydroxy-5,6,7-trimethoxyflavone	Flavonoids	Flavones	6938-18-7	3.50E+05	2.76E+05	6.40E+05	2.16E+07	3.67E+07	2.60E+07	9.18E+06	1.72E+07	2.15E+07	C14986	-
MWS5206	1.81E+02	1.35E+02	1.82E+02	C9H10O4	[M-H]-	4-Hydroxyphenyllactic Acid	Phenolic acids	Phenolic acids	306-23-0	3.17E+04	4.02E+04	2.82E+04	7.82E+04	9.42E+04	6.95E+04	7.90E+05	1.06E+06	1.02E+06	C03672	-
Lajp006633	5.37E+02	3.75E+02	5.36E+02	C25H28O13	[M+H]+	5,8-dihydroxy-6,7,3',4'-tetramethoxyflavone-8-O-��-D-glucoside	Flavonoids	Flavones	-	1.77E+05	1.09E+05	2.14E+05	6.49E+06	5.68E+06	5.96E+06	7.18E+05	1.13E+06	1.24E+06	-	-
Wagp011465	3.81E+02	3.51E+02	3.80E+02	C21H16O7	[M+H]+	Diphyllin	Lignans and Coumarins	Lignans	22055-22-7	5.31E+05	6.22E+05	4.27E+05	5.46E+06	5.10E+06	4.97E+06	1.44E+06	2.02E+06	1.51E+06	C10559	-
mws0789	2.55E+02	1.51E+02	2.56E+02	C15H12O4	[M-H]-	Pinocembrin (Dihydrochrysin)	Flavonoids	Flavanones	480-39-7	3.51E+04	2.51E+04	3.51E+04	2.48E+04	8.06E+03	1.30E+04	1.27E+05	2.11E+05	1.31E+05	C09827	ko00941
Wagp010109	3.95E+02	3.65E+02	3.94E+02	C22H18O7	[M+H]+	Justicidin C*	Lignans and Coumarins	Lignans	17803-12-2	1.01E+07	9.89E+06	9.55E+06	2.45E+07	2.73E+07	2.46E+07	3.20E+07	3.50E+07	3.24E+07	-	-
MWS3270	1.66E+02	8.00E+01	1.67E+02	C7H5NO4	[M-H]-	Quinolinic Acid	Alkaloids	Pyridine alkaloids	89-00-9	1.64E+06	1.26E+06	1.57E+06	2.69E+06	2.17E+06	2.58E+06	2.28E+06	3.16E+06	2.95E+06	C03722	ko00380,ko00410,ko00760,ko01100,ko01240
Smcp000882	3.28E+02	3.10E+02	3.27E+02	C15H21NO7	[M+H]+	N-benzoyl-2-aminoethyl-��-D-glucopyranoside	Alkaloids	Alkaloids	-	1.42E+07	1.37E+07	1.60E+07	1.41E+07	1.16E+07	1.23E+07	2.24E+07	2.78E+07	1.22E+07	-	-
Lakn004098	2.81E+02	1.71E+02	2.82E+02	C15H22O5	[M-H]-	Dihydrophaseic Acid	Terpenoids	Sesquiterpenoids	-	2.02E+06	1.69E+06	2.27E+06	1.84E+06	2.76E+06	2.45E+06	5.55E+06	7.57E+06	9.13E+06	-	-
Lmsp010393	3.59E+02	2.98E+02	3.58E+02	C19H18O7	[M+H]+	Eupatorin-5-methylether (3'-hydroxy-5,6,7,4'-tetramethoxyflavone)	Flavonoids	Flavones	21764-09-0	4.99E+06	4.70E+06	4.88E+06	4.33E+06	4.24E+06	3.88E+06	4.03E+06	3.38E+06	4.70E+06	-	-
mws1519	5.95E+02	2.87E+02	5.96E+02	C27H32O15	[M-H]-	Eriodictyol-7-O-Rutinoside (Eriocitrin)	Flavonoids	Flavanones	13463-28-0	1.86E+06	2.06E+06	1.52E+06	2.16E+06	2.94E+06	2.61E+06	1.55E+05	1.15E+05	1.64E+05	C09732	-
MWSHY0008	4.33E+02	3.13E+02	4.32E+02	C21H20O10	[M+H]+	Apigenin-6-C-glucoside (Isovitexin)	Flavonoids	Flavones	38953-85-4	2.29E+07	2.46E+07	2.18E+07	4.85E+07	3.52E+07	2.95E+07	1.19E+07	2.42E+07	2.04E+07	C01714	ko00944
Qmxn081807	4.09E+02	3.31E+02	4.10E+02	C22H34O7	[M-H]-	Albopilosin F	Terpenoids	Ditepenoids	-	6.23E+04	1.34E+05	1.13E+05	7.50E+04	3.41E+04	6.20E+04	4.84E+05	4.05E+05	1.55E+05	-	-
Wagp011022	4.05E+02	2.41E+02	4.04E+02	C21H24O8	[M+H]+	6'-Hydroxy-2,4,2',3',4',5'-Hexamethoxychalcone	Flavonoids	Chalcones	-	1.20E+05	8.78E+04	1.23E+05	3.43E+04	3.29E+04	3.30E+04	1.89E+07	3.09E+07	2.14E+07	-	-
mws4173	2.07E+02	1.92E+02	2.06E+02	C11H10O4	[M+H]+	5,7-Dimethoxycoumarin (Limettin)(Citropten)	Lignans and Coumarins	Coumarins	487-06-9	1.34E+05	1.01E+05	1.35E+05	1.30E+05	8.80E+04	1.51E+05	9.98E+05	1.08E+06	8.03E+05	-	-
HJAP024	6.11E+02	5.93E+02	6.10E+02	C27H30O16	[M+H]+	Kaempferol-6,8-di-C-glucoside	Flavonoids	Flavonols	-	1.33E+07	9.71E+06	1.58E+07	7.00E+06	7.81E+06	7.19E+06	4.34E+06	7.00E+06	7.29E+06	-	-
Lajp012572	2.43E+02	1.31E+02	2.42E+02	C15H14O3	[M+H]+	cis-Dehydroosthol	Lignans and Coumarins	Coumarins	109741-40-4	1.09E+05	9.59E+04	1.21E+05	6.63E+04	5.80E+04	6.91E+04	8.73E+04	9.22E+04	8.20E+04	-	-
Wagp005964	6.37E+02	3.31E+02	6.36E+02	C29H32O16	[M+H]+	Desmethoxysudachitin 5-[6''-(3-Hydroxy-3-Methylglutaryl)Glucoside]	Flavonoids	Flavones	-	7.79E+05	6.31E+05	6.53E+05	4.00E+06	5.19E+06	3.63E+06	8.92E+05	4.21E+05	9.63E+05	-	-
MWSmce713	1.51E+02	1.06E+02	1.52E+02	C9H12O2	[M-H]-	3-(4-Hydroxyphenyl)-1-propanol	Phenolic acids	Phenolic acids	10210-17-0	2.73E+04	8.01E+03	8.34E+03	3.31E+03	5.70E+03	1.66E+03	3.75E+05	4.66E+05	3.38E+05	-	-
Lmjn005592	3.43E+02	3.13E+02	3.44E+02	C18H16O7	[M-H]-	Cirsilineol (4',5-Dihydroxy-3',6,7-trimethoxyflavone)	Flavonoids	Flavanones	41365-32-6	1.62E+05	4.28E+05	2.07E+05	3.59E+06	3.72E+06	3.73E+06	1.02E+06	1.61E+06	1.37E+06	C10032	-
Zmxp004480	6.25E+02	3.01E+02	6.24E+02	C28H32O16	[M+H]+	Chrysoeriol-7-O-gentiobioside	Flavonoids	Flavones	-	3.55E+06	2.42E+06	3.50E+06	4.16E+06	2.06E+06	2.02E+06	1.41E+06	1.79E+06	1.75E+06	-	-
Hmln000659	3.31E+02	1.69E+02	3.32E+02	C13H16O10	[M-H]-	3-O-Galloyl-D-glucose	Phenolic acids	Phenolic acids	-	1.28E+06	1.17E+06	1.04E+06	1.02E+06	9.77E+05	9.77E+05	8.24E+05	8.92E+05	6.55E+05	-	-
pmb2620	2.07E+02	1.33E+02	2.08E+02	C11H12O4	[M-H]-	3,4-Dimethoxycinnamic acid	Phenolic acids	Phenolic acids	2316-26-9	7.96E+05	5.74E+05	7.57E+05	3.27E+05	3.51E+05	3.36E+05	7.93E+05	9.76E+05	1.01E+06	-	-
Zmjp009119	3.75E+02	3.45E+02	3.74E+02	C19H18O8	[M+H]+	Chrysosplenetin (5,4'-Dihydroxy-3,6,7,3'-tetramethoxyflavone)	Flavonoids	Flavones	603-56-5	1.48E+06	1.28E+06	1.31E+06	5.02E+06	4.88E+06	4.94E+06	5.67E+06	7.06E+06	5.81E+06	C10030	-
Lasp011988	2.21E+02	1.19E+02	2.20E+02	C15H24O	[M+H]+	Caryophyllene oxide	Terpenoids	Sesquiterpenoids	1139-30-6	3.66E+05	2.63E+05	3.73E+05	5.27E+05	4.84E+05	4.88E+05	8.57E+05	1.53E+06	1.09E+06	C16908	-
mws1433	3.14E+02	1.77E+02	3.13E+02	C18H19NO4	[M+H]+	N-Feruloyltyramine; Moupinamide	Alkaloids	Phenolamine	66648-43-9	1.68E+05	4.09E+04	5.01E+04	1.25E+04	1.55E+04	1.16E+04	5.42E+05	6.76E+05	4.15E+05	C02717	-
pmb3012	4.61E+02	2.99E+02	4.62E+02	C22H22O11	[M-H]-	Chrysoeriol-7-O-glucoside	Flavonoids	Flavones	19993-32-9	7.94E+05	7.17E+05	7.51E+05	1.32E+06	1.21E+06	1.32E+06	8.26E+06	1.12E+07	1.75E+07	-	-
Lmsn002288	5.03E+02	3.41E+02	5.04E+02	C21H28O14	[M-H]-	1-O-Caffeoyl-(6-O-glucosyl)-��-D-glucose	Phenolic acids	Phenolic acids	-	5.93E+06	6.18E+06	5.38E+06	5.75E+06	5.01E+06	5.70E+06	4.69E+05	6.96E+05	5.24E+05	-	-
Lmjp101102	2.91E+02	2.19E+02	2.90E+02	C16H18O5	[M+H]+	5,6-Dimethoxy-8-(3'-methyl-2'-oxobutyl)coumarin	Lignans and Coumarins	Coumarins	-	6.79E+06	6.30E+06	8.01E+06	6.79E+03	4.98E+03	6.84E+03	1.49E+04	2.87E+04	9.27E+03	-	-
Wagp009250	2.91E+02	2.19E+02	2.90E+02	C16H18O5	[M+H]+	Perforamone C	Others	Others	-	6.79E+06	6.30E+06	8.01E+06	6.79E+03	4.98E+03	6.84E+03	1.49E+04	2.87E+04	9.27E+03	-	-
Wahp006113	5.07E+02	3.45E+02	5.06E+02	C24H26O12	[M+H]+	Rhamnazine-4'-O-��-D-glucoside	Flavonoids	Flavones	-	3.17E+05	2.46E+05	3.19E+05	1.53E+06	1.35E+06	1.16E+06	8.97E+05	1.45E+06	1.21E+06	-	-
mws0005	1.61E+02	1.44E+02	1.60E+02	C10H12N2	[M+H]+	Tryptamine	Alkaloids	Plumerane	61-54-1	9.61E+06	8.78E+06	2.04E+07	2.95E+06	7.66E+05	2.21E+06	3.48E+06	2.47E+06	6.57E+05	C00398	ko00380,ko01100,ko01110
Lmhn003801	5.31E+02	3.37E+02	5.32E+02	C25H24O13	[M-H]-	Feruloylsinapoyltartaric acid	Phenolic acids	Phenolic acids	-	5.42E+05	3.81E+05	4.27E+05	3.60E+05	3.64E+05	3.79E+05	1.03E+06	1.07E+06	1.14E+06	-	-
Wafp004334	4.76E+02	1.77E+02	4.75E+02	C24H29NO9	[M+H]+	N-Feruloyltyramine 4'-glucoside	Alkaloids	Phenolamine	-	1.45E+06	9.95E+05	1.04E+06	4.77E+05	2.44E+05	1.99E+05	6.20E+05	7.60E+05	8.12E+04	-	-
mws0044	3.03E+02	1.25E+02	3.04E+02	C15H12O7	[M-H]-	Taxifolin(Dihydroquercetin)	Flavonoids	Flavanonols	480-18-2	5.29E+05	3.74E+05	5.64E+05	1.19E+05	1.56E+05	1.33E+05	2.17E+05	2.02E+05	2.30E+05	C01617	ko00941,ko01100,ko01110
pmp001083	7.04E+02	6.86E+02	7.03E+02	C34H53N7O9	[M+H]+	Citrusin I	Alkaloids	Alkaloids	139626-28-1	7.13E+06	5.90E+06	8.00E+06	3.08E+06	3.17E+06	3.32E+06	2.04E+05	2.53E+05	1.89E+05	-	-
Zmcn004206	7.71E+02	6.09E+02	7.72E+02	C36H36O19	[M-H]-	kaempferol-3-caffeoyldiglucoside	Flavonoids	Flavonols	-	2.50E+06	2.09E+06	2.34E+06	3.88E+06	4.04E+06	3.38E+06	3.67E+06	2.50E+06	3.33E+06	-	-
Wbmp002283	1.46E+02	1.18E+02	1.45E+02	C9H7NO	[M+H]+	��-hydroxyquinoline	Alkaloids	Alkaloids	-	2.97E+07	2.76E+07	3.17E+07	1.17E+07	9.73E+06	1.12E+07	8.40E+05	9.45E+05	5.02E+05	-	-
pmb0492	5.84E+02	3.25E+02	5.83E+02	C34H37N3O6	[M+H]+	N',N'',N'''-p-Coumaroyl-cinnamoyl-caffeoyl spermidine	Alkaloids	Phenolamine	-	1.25E+06	7.28E+05	1.12E+06	1.18E+06	1.28E+06	1.09E+06	6.15E+05	8.30E+05	3.63E+05	-	-
Wagp012008	3.75E+02	2.41E+02	3.74E+02	C20H22O7	[M+H]+	6'-Hydroxy-4,2',3',4',5'-Pentamethoxychalcone	Flavonoids	Chalcones	-	2.62E+04	2.49E+04	2.99E+04	2.13E+04	2.98E+04	2.89E+04	5.85E+06	1.03E+07	7.40E+06	-	-
Wagp006433	7.11E+02	4.05E+02	7.10E+02	C32H38O18	[M+H]+	Gardenin C 5-[6''-(3-Hydroxy-3-Methylglutaryl)Glucoside]	Flavonoids	Flavones	-	1.28E+07	1.31E+07	1.50E+07	7.56E+06	1.04E+07	6.38E+06	9.34E+05	1.34E+06	1.06E+06	-	-
Wagp007226	6.21E+02	3.15E+02	6.20E+02	C29H32O15	[M+H]+	Cirsimaritin 5-[6''-(3-Hydroxy-3-Methylglutaryl)Glucoside]	Flavonoids	Flavones	-	1.14E+07	3.50E+06	8.66E+06	8.15E+05	1.04E+06	8.97E+05	4.39E+06	8.66E+06	5.23E+06	-	-
Zaxn005611	3.15E+02	3.15E+02	3.16E+02	C21H32O2	[M-H]-	Methyl abieta	Terpenoids	Ditepenoids	-	2.60E+05	1.49E+05	1.72E+05	2.44E+05	1.93E+05	2.15E+05	1.73E+06	3.48E+06	1.74E+06	-	-
Wagp009231	4.05E+02	2.41E+02	4.04E+02	C21H24O8	[M+H]+	6'-Hydroxy-3,4,2',3',4',5'-Hexamethoxychalcone	Flavonoids	Chalcones	-	1.82E+06	1.79E+06	1.56E+06	4.64E+05	4.62E+05	4.78E+05	8.80E+06	1.39E+07	9.06E+06	-	-
Wasn004620	3.09E+02	1.87E+02	3.10E+02	C14H14O8	[M-H]-	O-Benzoylhomocitric acid	Phenolic acids	Phenolic acids	-	4.37E+05	4.19E+05	4.08E+05	1.83E+04	1.86E+04	1.58E+04	9.24E+04	1.50E+05	8.36E+04	-	-
Wagp008723	3.45E+02	3.12E+02	3.44E+02	C18H16O7	[M+H]+	Mikanin	Flavonoids	Flavones	4324-53-2	2.31E+06	1.47E+06	2.66E+06	5.36E+06	6.58E+06	6.26E+06	8.39E+06	1.26E+07	1.20E+07	-	-
mws0983	3.26E+02	6.21E+01	3.25E+02	C20H39NO2	[M+H]+	N-Oleoylethanolamine	Alkaloids	Alkaloids	111-58-0	6.22E+05	5.27E+05	7.80E+05	1.53E+05	1.81E+05	1.91E+05	6.12E+05	7.98E+05	5.87E+05	C20792	-
pmn001551	4.17E+02	4.02E+02	4.18E+02	C21H22O9	[M-H]-	Natsudaidain (3-Hydroxy-3',4',5,6,7,8-hexamethoxyflavone)	Flavonoids	Flavonols	35154-55-3	1.04E+06	1.06E+06	1.02E+06	4.10E+06	4.30E+06	3.79E+06	7.60E+05	1.64E+06	1.11E+06	-	-
Lscp211209	3.87E+02	2.07E+02	3.86E+02	C19H30O8	[M+H]+	neosedumoside I	Others	Others	-	1.64E+06	2.06E+06	1.07E+06	7.80E+05	7.26E+05	2.65E+06	4.95E+05	6.88E+05	5.41E+05	-	-
Wagp008458	3.59E+02	3.29E+02	3.58E+02	C19H18O7	[M+H]+	5-Hydroxy-6,7,3',4'-tetramethoxyflavone	Flavonoids	Flavones	21763-80-4	1.29E+06	1.15E+06	1.23E+06	5.76E+06	5.58E+06	5.40E+06	8.91E+06	1.43E+07	1.04E+07	-	-
pmb0478	4.55E+02	1.47E+02	4.54E+02	C21H26O11	[M+H]+	Coumarin O-rutinoside	Lignans and Coumarins	Coumarins	-	7.05E+04	5.88E+04	8.58E+04	3.63E+05	1.56E+05	3.22E+05	2.22E+05	3.11E+05	1.90E+05	-	-
mws1033	3.03E+02	1.53E+02	3.02E+02	C16H14O6	[M+H]+	Homoeriodictyol	Flavonoids	Flavanones	446-71-9	4.66E+04	2.18E+05	1.87E+05	2.75E+05	2.23E+05	2.74E+05	1.40E+06	1.59E+06	1.48E+06	C09756	ko00941
Wagp008158	2.72E+02	2.57E+02	2.71E+02	C15H13NO4	[M+H]+	1,2-Dihydroxy-3-methoxy-10-methylacridin-9-one	Alkaloids	Alkaloids	-	8.97E+06	2.44E+06	4.50E+06	6.95E+05	6.98E+05	6.92E+05	1.81E+06	1.48E+06	1.82E+06	-	-
Lajp005820	5.81E+02	4.19E+02	5.80E+02	C27H32O14	[M+H]+	Gardenin A glucoside	Flavonoids	Flavones	-	8.36E+06	4.09E+06	5.18E+06	5.56E+07	4.46E+07	4.90E+07	2.71E+07	2.48E+07	1.67E+07	-	-
Lmyp006951	3.31E+02	2.73E+02	3.30E+02	C17H14O7	[M+H]+	5,8,4'-Trihydroxy-6,7-dimethoxyflavone	Flavonoids	Flavones	98755-25-0	1.71E+05	1.35E+05	2.59E+05	2.60E+04	2.17E+04	9.64E+04	1.66E+05	1.98E+05	3.06E+05	-	-
Wbmn011269	3.77E+02	2.95E+02	3.78E+02	C22H34O5	[M-H]-	Vitexilactone	Terpenoids	Ditepenoids	61263-49-8	9.19E+05	7.69E+05	6.40E+05	5.38E+05	2.81E+05	5.14E+05	3.17E+06	3.79E+06	2.99E+06	-	-
HJAP057	3.15E+02	2.82E+02	3.14E+02	C17H14O6	[M+H]+	Dihydroxy-dimethoxyflavone*	Flavonoids	Flavones	-	1.08E+07	7.15E+06	2.00E+07	4.81E+07	6.10E+07	5.07E+07	4.73E+06	5.14E+06	8.07E+06	-	-
mws0982	1.26E+02	6.81E+01	1.25E+02	C6H11N3	[M+H]+	1-Methylhistamine	Alkaloids	Alkaloids	501-75-7	5.98E+04	5.87E+04	6.24E+04	8.53E+04	8.73E+04	7.41E+04	2.70E+06	2.91E+06	3.99E+06	C05127	ko00340,ko01100
Ymjm000144	4.89E+02	2.67E+02	4.90E+02	C21H30O13	[M-H]-	2,3,4,5-Trihydroxybutyl 6-O-(E)-caffeoyl-��-D-glucopyranoside	Phenolic acids	Phenolic acids	-	3.00E+05	2.82E+05	2.57E+05	1.40E+06	1.49E+06	1.31E+06	3.29E+04	2.43E+05	1.90E+05	-	-
pmp001106	5.95E+02	5.77E+02	5.94E+02	C27H30O15	[M+H]+	Vitexin-2''-O-glucoside	Flavonoids	Flavones	61360-94-9	3.89E+07	3.95E+07	3.92E+07	3.18E+07	3.36E+07	3.32E+07	2.34E+07	2.95E+07	2.37E+07	C04024	ko00944
Lmyn000160	2.37E+02	8.70E+01	2.38E+02	C8H14O8	[M-H]-	Mucic acid Dimethyl Ester	Phenolic acids	Phenolic acids	-	1.04E+07	1.10E+07	9.84E+06	1.50E+07	1.17E+07	1.28E+07	2.57E+06	2.83E+06	1.92E+06	-	-
MWSmce548	1.18E+02	5.81E+01	1.17E+02	C5H11NO2	[M+H]+	Betaine	Alkaloids	Alkaloids	107-43-7	2.93E+04	2.20E+04	1.60E+04	8.88E+03	5.20E+03	5.81E+03	5.76E+05	5.57E+05	8.51E+05	C00719	ko00260,ko01100,ko02010
Zbzn008048	2.93E+02	2.21E+02	2.94E+02	C17H26O4	[M-H]-	Embelin	Quinones	Quinones	550-24-3	6.05E+06	2.57E+06	5.42E+06	5.38E+06	5.27E+06	5.54E+06	6.94E+06	6.79E+06	3.70E+06	-	-
pmb3000	5.03E+02	3.41E+02	5.04E+02	C24H24O12	[M-H]-	Chrysoeriol-7-O-(6''-acetyl)glucoside	Flavonoids	Flavones	-	1.62E+07	1.26E+07	1.49E+07	1.16E+07	1.22E+07	9.67E+06	4.89E+06	5.27E+06	3.38E+06	-	-
Wagp008700	3.89E+02	3.59E+02	3.88E+02	C20H20O8	[M+H]+	5-Hydroxy-3,6,7,4',5'-Pentamethoxyflavone	Flavonoids	Flavones	-	1.52E+06	1.20E+06	1.65E+06	9.54E+05	9.21E+05	1.04E+06	6.58E+05	1.03E+06	7.28E+05	-	-
Hajp008550	4.03E+02	3.42E+02	4.02E+02	C21H22O8	[M+H]+	5,6,7,3',4',5'-hexamethoxyflavone	Flavonoids	Flavones	29043-07-0	2.45E+06	2.10E+06	2.54E+06	4.97E+06	4.90E+06	5.11E+06	5.97E+06	6.90E+06	6.57E+06	-	-
Wagp010681	4.11E+02	3.81E+02	4.10E+02	C22H18O8	[M+H]+	Citrumedin A	Lignans and Coumarins	Coumarins	-	4.51E+07	4.32E+07	4.72E+07	2.81E+07	2.95E+07	2.77E+07	1.41E+07	2.00E+07	1.76E+07	-	-
pmb3023	4.49E+02	2.87E+02	4.50E+02	C21H22O11	[M-H]-	Eriodictyol-8-C-glucoside	Flavonoids	Flavanones	1023271-51-3	3.61E+06	4.81E+06	3.83E+06	7.75E+05	8.55E+05	7.01E+05	5.43E+05	4.31E+05	9.41E+04	-	-
Wagp006995	7.25E+02	4.19E+02	7.24E+02	C33H40O18	[M+H]+	Natsudaidain 3-[6''-(3-Hydroxy-3-Methylglutaryl)Glucoside]	Flavonoids	Flavones	-	2.35E+07	2.07E+07	2.44E+07	1.04E+07	9.94E+06	8.93E+06	2.37E+06	3.03E+06	2.32E+06	-	-
pmn001511	2.85E+02	1.23E+02	2.86E+02	C13H18O7	[M-H]-	3-Hydroxy-5-Methylphenol-1-O-Glucoside	Phenolic acids	Phenolic acids	-	5.87E+04	5.92E+04	5.72E+04	1.65E+05	1.83E+05	2.25E+05	1.71E+05	2.03E+05	2.34E+05	-	-
pmf0085	4.27E+02	3.45E+02	4.26E+02	C30H50O	[M+H]+	9,19-Cyclolanost-24-en-3-ol (Cycloartenol)	Terpenoids	Triterpene	469-38-5	1.70E+06	1.63E+06	1.71E+06	1.73E+06	1.78E+06	1.71E+06	1.83E+06	1.86E+06	1.83E+06	C01902	ko00100,ko01100,ko01110
Lmtn002233	3.27E+02	1.65E+02	3.28E+02	C15H20O8	[M-H]-	Androsin	Phenolic acids	Phenolic acids	531-28-2	9.05E+05	9.06E+05	7.87E+05	1.48E+06	1.22E+06	1.41E+06	2.86E+06	3.91E+06	2.24E+06	-	-
pmn001380	1.87E+02	1.69E+02	1.88E+02	C9H16O4	[M-H]-	Eucommiol	Others	Alcohol compounds	55930-44-4	2.78E+05	3.19E+05	3.09E+05	2.03E+05	2.12E+05	2.39E+05	7.64E+06	1.00E+07	8.16E+06	C17878	-
HJN076	5.63E+02	2.55E+02	5.64E+02	C27H32O13	[M-H]-	Pinocembrin-7-O-neohesperidoside	Flavonoids	Flavanones	13241-31-1	6.43E+07	6.85E+07	6.33E+07	3.39E+05	3.93E+05	3.84E+05	1.48E+06	1.08E+06	1.26E+06	C09828	-
mws1073	5.95E+02	4.57E+02	5.94E+02	C27H30O15	[M+H]+	Apigenin-6,8-di-C-glucoside (Vicenin-2)	Flavonoids	Flavones	23666-13-9	1.52E+07	1.10E+07	1.19E+07	1.11E+07	1.02E+07	1.02E+07	7.14E+06	9.40E+06	9.37E+06	C10195	-
Cmmn012997	3.01E+02	3.01E+02	3.02E+02	C20H30O2	[M-H]-	Abietic acid	Terpenoids	Ditepenoids	514-10-3	4.42E+05	4.20E+05	4.31E+05	3.84E+05	3.98E+05	3.77E+05	4.62E+05	3.74E+05	4.77E+05	C06087	ko00904,ko01100,ko01110
mws0028	1.67E+02	1.08E+02	1.68E+02	C8H8O4	[M-H]-	Vanillic acid	Phenolic acids	Phenolic acids	121-34-6	9.20E+05	9.07E+05	9.91E+05	1.72E+06	1.94E+06	2.06E+06	3.53E+07	4.40E+07	3.64E+07	C06672	-
MWS1848	1.35E+02	9.20E+01	1.36E+02	C8H8O2	[M-H]-	Phenyl acetate	Phenolic acids	Phenolic acids	122-79-2	1.50E+05	1.36E+05	1.88E+05	7.95E+04	1.00E+05	8.54E+04	3.36E+06	4.49E+06	3.46E+06	C00548	-
Wafn003070	3.71E+02	2.09E+02	3.72E+02	C16H20O10	[M-H]-	Hydroxyferulic acid glucoside	Phenolic acids	Phenolic acids	-	9.00E+00	9.00E+00	9.00E+00	7.45E+06	8.79E+06	8.40E+06	4.72E+05	3.08E+05	3.69E+05	-	-
Wagp007010	2.58E+02	2.43E+02	2.57E+02	C14H11NO4	[M+H]+	1,3,5-Trihydroxy-10-methylacridin-9-one	Alkaloids	Alkaloids	-	9.70E+06	4.31E+06	1.42E+07	1.69E+05	2.16E+05	2.60E+05	3.88E+06	4.89E+06	3.52E+06	-	-
Wagp007748	2.88E+02	2.73E+02	2.87E+02	C15H13NO5	[M+H]+	Citrusinine II	Alkaloids	Alkaloids	-	1.27E+07	8.34E+06	1.16E+07	9.00E+05	6.36E+05	9.62E+05	2.08E+07	2.71E+07	1.75E+07	-	-
pmb0235	3.23E+02	1.77E+02	3.22E+02	C19H14O5	[M+H]+	O-Feruloyl coumarin	Lignans and Coumarins	Coumarins	-	4.34E+06	3.38E+06	3.79E+06	1.26E+06	9.11E+05	1.16E+06	5.26E+05	3.42E+05	2.78E+05	-	-
Wagp007236	3.59E+02	3.44E+02	3.58E+02	C19H18O7	[M+H]+	7-Hydroxy-3',4',5,6-tetramethoxyflavone*	Flavonoids	Flavones	40983-99-1	9.30E+06	8.16E+06	8.24E+06	7.25E+06	6.66E+06	7.07E+06	2.98E+07	6.33E+07	3.65E+07	-	-
Ymmg000006	2.81E+02	1.23E+02	2.82E+02	C15H22O5	[M-H]-	Rugosic acid A	Others	Others	-	1.41E+06	1.25E+06	1.57E+06	1.32E+06	1.92E+06	1.79E+06	3.82E+06	5.39E+06	6.21E+06	-	-
pmp001245	2.80E+02	2.21E+02	2.80E+02	C15H22NO4+	[M]+	Feruloylcholine	Alkaloids	Phenolamine	85927-25-9	3.48E+06	2.53E+06	3.44E+06	4.75E+05	1.19E+06	7.15E+05	1.64E+07	1.88E+07	2.27E+07	-	-
Zasp102439	1.18E+02	9.11E+01	1.17E+02	C8H7N	[M+H]+	m-Aminophenylacetylene	Alkaloids	Alkaloids	54060-30-9	1.97E+07	1.87E+07	2.15E+07	9.34E+06	8.22E+06	9.18E+06	2.52E+06	2.20E+06	1.93E+06	-	-
Waln002419	3.41E+02	1.63E+02	3.42E+02	C15H18O9	[M-H]-	1'-O-Galactoyl p-Coumaric acid*	Phenolic acids	Phenolic acids	-	1.41E+05	1.10E+05	1.08E+05	1.25E+06	1.04E+06	1.16E+06	6.30E+04	5.03E+05	2.87E+05	-	-
pmp000117	4.33E+02	4.03E+02	4.32E+02	C22H24O9	[M+H]+	3,5,6,7,8,3',4'-Heptamethoxyflavone	Flavonoids	Flavonols	1178-24-1	4.45E+06	4.49E+06	4.41E+06	2.99E+06	2.38E+06	3.12E+06	4.32E+06	5.10E+06	4.48E+06	-	-
Wasn006882	4.17E+02	1.21E+02	4.18E+02	C20H18O10	[M-H]-	2,5-Dibenzoylglucaric acid	Phenolic acids	Phenolic acids	-	2.25E+05	1.27E+05	2.96E+05	3.18E+06	3.38E+06	3.00E+06	1.10E+06	1.66E+06	1.02E+06	-	-
Wahp006589	3.03E+02	1.53E+02	3.02E+02	C16H14O6	[M+H]+	Homeriodictyol	Flavonoids	Flavanones	-	1.07E+05	2.77E+05	6.27E+04	1.93E+05	8.91E+04	1.02E+05	1.49E+06	1.64E+06	1.33E+06	-	-
Lmhn002051	2.83E+02	1.67E+02	2.84E+02	C12H12O8	[M-H]-	Vnilloylmalic acid	Phenolic acids	Phenolic acids	-	4.67E+04	4.04E+04	5.52E+04	1.25E+05	1.67E+05	1.36E+05	4.74E+05	5.55E+05	4.77E+05	-	-
Cmmp006152	4.71E+02	4.71E+02	4.72E+02	C29H44O5	[M-H]-	Norarjunolic acid	Terpenoids	Triterpene	60393-90-0	4.90E+06	4.25E+06	5.47E+06	9.60E+06	5.14E+06	9.81E+06	5.23E+06	5.35E+06	3.34E+06	-	-
Lmsp011263	3.29E+02	2.68E+02	3.28E+02	C18H16O6	[M+H]+	6-Hydroxy-5,7,4'-trimethoxyflavone	Flavonoids	Flavones	6938-19-8	3.87E+06	3.40E+06	3.45E+06	2.39E+07	2.38E+07	2.31E+07	2.65E+07	4.18E+07	1.64E+07	C14985	-
Hmhp002580	4.13E+02	1.36E+02	4.12E+02	C19H24O10	[M+H]+	Methylpicraquassioside A	Lignans and Coumarins	Coumarins	-	8.99E+06	9.13E+06	9.65E+06	8.36E+06	7.63E+06	8.46E+06	7.53E+06	8.52E+06	6.26E+06	-	-
MWSmce584	1.38E+02	7.70E+01	1.37E+02	C8H11NO	[M+H]+	L-Tyramine	Alkaloids	Alkaloids	51-67-2	5.10E+05	7.17E+05	5.75E+05	2.40E+05	1.81E+05	2.10E+05	7.19E+05	6.58E+05	5.84E+05	C00483	ko00350,ko00950,ko01100,ko01110,ko01240
Hmcp002399	5.09E+02	3.47E+02	5.08E+02	C23H24O13	[M+H]+	Limocitrin-3-O-glucoside	Flavonoids	Flavonols	-	1.90E+07	1.91E+07	2.21E+07	1.23E+08	1.15E+08	1.14E+08	1.71E+07	2.20E+07	2.07E+07	-	-
Lmmn001294	3.31E+02	1.53E+02	3.32E+02	C14H20O9	[M-H]-	Koaburaside	Phenolic acids	Phenolic acids	41653-73-0	2.32E+05	2.76E+05	2.65E+05	2.21E+05	2.24E+05	2.29E+05	6.79E+05	5.42E+05	4.63E+05	-	-
Wagp009430	2.82E+02	1.35E+02	2.81E+02	C18H19NO2	[M+H]+	N-(4-methoxyphenethyl)cinnamamide	Alkaloids	Alkaloids	-	3.74E+06	2.64E+06	2.01E+06	4.29E+03	5.49E+03	1.95E+04	2.17E+05	3.68E+05	2.08E+05	-	-
Hmcp003223	3.47E+02	3.32E+02	3.46E+02	C17H14O8	[M+H]+	Limocitrin (5,7,4'-trihydroxy-8,3'-dimethoxyflavone)	Flavonoids	Flavonols	489-33-8	1.21E+07	3.82E+06	1.10E+07	2.17E+07	2.33E+07	1.96E+07	8.67E+06	1.55E+07	1.75E+07	-	-
Wcsn009756	3.33E+02	2.51E+02	3.34E+02	C20H30O4	[M-H]-	Epoxyeleganolactone	Others	Others	-	2.10E+06	1.87E+06	2.14E+06	1.17E+06	9.07E+05	1.13E+06	2.21E+07	3.08E+07	2.15E+07	-	-
Hmcp005031	2.63E+02	1.91E+02	2.62E+02	C14H14O5	[M+H]+	Rutaretin	Lignans and Coumarins	Coumarins	13895-92-6	1.08E+06	9.62E+05	7.75E+05	1.67E+05	1.35E+05	1.15E+05	5.17E+05	5.96E+05	5.81E+05	-	-
HJAP023	7.73E+02	6.11E+02	7.72E+02	C33H40O21	[M+H]+	Kaempferol-6,8-di-C-glucoside-7-O-glucoside	Flavonoids	Flavonols	-	1.30E+06	1.51E+06	1.82E+06	2.14E+06	2.64E+06	2.82E+06	9.00E+05	1.49E+06	1.24E+06	-	-
Zmdn002049	4.51E+02	2.89E+02	4.52E+02	C21H24O11	[M-H]-	Epicatechin-4'-O-��-D-glucopyranoside*	Flavonoids	Flavanols	-	4.93E+04	4.78E+04	5.17E+04	7.70E+04	8.34E+04	7.78E+04	2.03E+05	3.31E+05	2.37E+05	-	-
Lmcp000282	1.62E+02	8.50E+01	1.61E+02	C7H15NO3	[M+H]+	L-Carnitine	Alkaloids	Alkaloids	541-15-1	2.37E+05	1.73E+05	1.81E+05	7.69E+04	5.63E+04	7.69E+04	4.08E+06	4.95E+06	6.11E+06	C00318	-
Wagp008324	4.03E+02	3.73E+02	4.02E+02	C21H22O8	[M+H]+	5,6,2',3',4',6'-Hexamethoxyflavone	Flavonoids	Flavones	-	2.42E+06	2.64E+06	2.58E+06	1.70E+05	1.46E+05	1.96E+05	1.80E+06	3.47E+06	2.12E+06	-	-
MWS2099	1.37E+02	7.70E+01	1.36E+02	C8H8O2	[M+H]+	4-Methylbenzoic acid	Phenolic acids	Phenolic acids	99-94-5	2.85E+05	3.08E+05	2.57E+05	8.14E+05	3.95E+05	4.22E+05	1.29E+06	1.60E+06	1.46E+06	C01454	ko01100
zjgp122320	1.63E+02	8.90E+01	1.62E+02	C9H6O3	[M+H]+	6-hydroxycoumarin	Lignans and Coumarins	Coumarins	6093-68-1	5.25E+05	3.81E+05	5.58E+05	3.52E+06	5.02E+06	4.25E+06	8.33E+05	6.03E+05	3.38E+05	-	-
Hmcp001636	5.09E+02	3.47E+02	5.08E+02	C23H24O13	[M+H]+	Limocitrin-7-O-glucoside	Flavonoids	Flavonols	-	1.59E+07	1.88E+07	1.73E+07	1.21E+07	1.04E+07	1.31E+07	6.31E+05	3.57E+05	4.98E+05	-	-
Lahp004712	6.39E+02	3.31E+02	6.38E+02	C29H34O16	[M+H]+	Rhamnosyl-rhamnanthin-3-O-��-D-glucoside	Flavonoids	Flavonols	-	5.56E+05	1.54E+06	5.76E+05	9.42E+06	9.01E+06	8.33E+06	4.61E+06	2.77E+06	4.47E+06	-	-
MWSmce294	2.09E+02	1.53E+02	2.08E+02	C12H16O3	[M+H]+	Elemicin	Phenolic acids	Phenolic acids	487-11-6	8.29E+05	6.25E+05	2.00E+06	1.31E+05	1.25E+05	1.32E+05	1.32E+06	1.11E+06	9.53E+05	C10451	-
pme2960	2.73E+02	1.53E+02	2.72E+02	C15H12O5	[M+H]+	Naringenin chalcone; 2',4,4',6'-Tetrahydroxychalcone	Flavonoids	Chalcones	73692-50-9	2.68E+07	1.56E+07	3.06E+07	6.63E+05	6.14E+05	8.06E+05	1.59E+07	1.51E+07	1.56E+07	C06561	ko00941,ko01100,ko01110
Zmxn110201	3.31E+02	1.08E+02	3.32E+02	C14H20O9	[M-H]-	2,6-Dimethoxy-4-hydroxyphenol-1-O-?-D-glucopyranoside	Others	Others	-	5.70E+04	4.08E+04	5.44E+04	3.15E+04	2.60E+04	3.39E+04	5.81E+04	5.73E+04	4.86E+04	-	-
Qmjp080401	2.01E+02	1.45E+02	2.00E+02	C14H16O	[M+H]+	(-)-Dihydropy rocurzerenone	Terpenoids	Sesquiterpenoids	-	1.46E+06	1.38E+06	1.48E+06	9.29E+05	1.18E+06	1.07E+06	1.70E+06	2.22E+06	1.88E+06	-	-
Waln003168	3.41E+02	1.95E+02	3.42E+02	C15H18O9	[M-H]-	5-O-p-Coumaroyl Galactonic Acid*	Phenolic acids	Phenolic acids	-	2.70E+05	2.52E+05	2.71E+05	1.07E+06	1.18E+06	1.24E+06	1.75E+05	2.54E+05	9.42E+04	-	-
MWSslk002	4.33E+02	2.71E+02	4.32E+02	C21H20O10	[M+H]+	Sophoricoside	Flavonoids	Isoflavones	152-95-4	6.86E+06	6.51E+06	6.96E+06	3.01E+06	4.46E+06	4.08E+06	1.95E+07	2.55E+07	2.99E+07	-	-
Cmmn013275	3.01E+02	3.01E+02	3.02E+02	C20H30O2	[M-H]-	Isopimaric acid*	Terpenoids	Ditepenoids	5835-26-7	4.03E+05	4.00E+05	3.87E+05	2.97E+05	3.66E+05	3.71E+05	3.26E+05	4.57E+05	3.30E+05	-	-
Ymjm000148	2.99E+02	1.37E+02	3.00E+02	C14H20O7	[M-H]-	Salidroside	Phenolic acids	Phenolic acids	10338-51-9	3.04E+06	3.35E+06	2.95E+06	1.50E+07	1.30E+07	1.57E+07	3.49E+05	4.31E+05	2.24E+05	C06046	ko00350,ko01100
MWSslk092	3.43E+02	3.28E+02	3.44E+02	C18H16O7	[M-H]-	Usnic acid	Phenolic acids	Phenolic acids	125-46-2	2.02E+05	1.32E+05	1.75E+05	8.60E+05	6.07E+05	8.74E+05	1.56E+05	2.13E+05	2.18E+05	C10101	-
Lmqp007445	3.91E+02	1.49E+02	3.90E+02	C19H18O9	[M+H]+	5,7,4'-Trihydroxy-3,6,3',5'-Tetramethoxyflavone	Flavonoids	Flavones	-	2.99E+04	3.24E+04	3.08E+04	6.12E+04	4.47E+04	4.17E+04	1.88E+05	3.13E+05	2.77E+05	-	-
HJAP011	4.63E+02	3.43E+02	4.62E+02	C22H22O11	[M+H]+	Chrysoeriol-8-C-glucoside (Scoparin)	Flavonoids	Flavones	301-16-6	7.18E+06	4.86E+06	8.75E+06	4.41E+06	4.37E+06	3.82E+06	5.73E+06	7.78E+06	7.53E+06	-	-
MWSmce698	1.49E+02	6.50E+01	1.48E+02	C10H12O	[M+H]+	2',4'-Dimethylacetophenone	Others	Ketone compounds	89-74-7	1.80E+06	1.46E+06	2.06E+06	2.41E+06	2.39E+06	2.19E+06	2.32E+06	3.27E+06	2.54E+06	-	-
Hmhp008730	3.73E+02	2.03E+02	3.72E+02	C21H24O6	[M+H]+	6',7'-Dihydroxybergamottin	Lignans and Coumarins	Coumarins	145414-76-2	3.89E+05	3.70E+05	3.78E+05	6.81E+05	6.22E+05	6.91E+05	1.63E+06	2.41E+06	1.67E+06	C22156	ko00999
Wafn003429	4.41E+02	2.49E+02	3.82E+02	C16H30O10	[M+CH3COOH-H]-	3-Methylbutyl 6-O-(alpha-L-arabinopyranosyl)-beta-D-glucopyranoside	Others	Others	-	9.57E+05	9.79E+05	1.01E+06	1.48E+05	2.39E+05	1.34E+05	2.07E+05	1.61E+05	1.40E+05	-	-
pme2433	1.06E+02	8.81E+01	1.05E+02	C4H11NO2	[M+H]+	Diethanolamine	Alkaloids	Alkaloids	111-42-2	1.67E+05	1.93E+05	1.28E+05	1.15E+05	7.58E+04	8.83E+04	7.31E+04	5.64E+04	7.39E+04	C06772	ko00564
Hmhn003067	3.25E+02	1.19E+02	3.26E+02	C15H18O8	[M-H]-	Phenylpropionic acid-O-��-D-glucopyranoside	Phenolic acids	Phenolic acids	-	3.46E+06	2.84E+06	3.28E+06	3.88E+06	3.57E+06	3.32E+06	2.06E+06	2.98E+06	1.93E+06	-	-
Lazp007726	3.15E+02	3.00E+02	3.14E+02	C17H14O6	[M+H]+	Tupichinol E	Flavonoids	Flavonols	-	4.88E+05	1.78E+05	4.21E+05	1.74E+05	1.96E+05	1.56E+05	1.46E+07	2.35E+07	2.34E+07	-	-
Smpn009074	5.03E+02	5.03E+02	5.04E+02	C30H48O6	[M-H]-	2,3,19,23-Tetrahydroxyurs-12-en-28-oic acid	Terpenoids	Triterpene	-	1.24E+05	4.46E+04	1.39E+05	9.40E+04	9.64E+04	1.05E+05	4.39E+05	1.06E+06	8.68E+05	-	-
Zmhn001358	2.99E+02	1.37E+02	3.00E+02	C13H16O8	[M-H]-	4-O-Glucosyl-4-hydroxybenzoic acid	Phenolic acids	Phenolic acids	-	3.51E+06	3.44E+06	3.28E+06	1.64E+07	1.38E+07	1.64E+07	6.73E+05	1.24E+06	2.48E+05	-	-
Waxn004217	6.77E+02	5.15E+02	6.78E+02	C31H34O17	[M-H]-	1,5-O-dicaffeoyl-3-O-glucoside-quinic acid*	Phenolic acids	Phenolic acids	-	9.10E+04	3.68E+04	1.16E+05	1.45E+06	2.25E+06	2.00E+06	5.22E+04	3.25E+04	7.70E+04	-	-
Wbmp010456	2.77E+02	9.31E+01	2.76E+02	C18H28O2	[M+H]+	Macrophypene B	Terpenoids	Ditepenoids	-	7.19E+06	5.29E+06	3.96E+06	2.36E+06	9.64E+05	2.39E+06	2.31E+07	3.13E+07	1.86E+07	-	-
NK10264324	1.27E+02	8.10E+01	1.26E+02	C6H6O3	[M+H]+	Phloroglucinol; 1,3,5-Benzenetriol	Phenolic acids	Phenolic acids	108-73-6	2.79E+05	7.40E+05	9.40E+05	3.91E+05	8.68E+05	8.88E+05	1.00E+07	1.19E+07	1.26E+07	C02183	-
Ymjm000079	4.63E+02	1.85E+02	4.62E+02	C26H38O7	[M+H]+	7-Epineovibsanin D	Terpenoids	Ditepenoids	-	3.48E+06	3.27E+06	3.35E+06	1.07E+06	9.33E+05	9.42E+05	4.21E+04	6.45E+04	2.51E+04	-	-
Wagp010870	3.15E+02	1.63E+02	3.14E+02	C19H22O4	[M+H]+	5'-Hydroxyauraptene	Lignans and Coumarins	Coumarins	123237-86-5	1.16E+04	3.05E+03	3.08E+03	5.06E+05	1.62E+05	1.29E+05	1.66E+07	2.60E+07	1.04E+07	-	-
Lmxp001668	1.51E+02	9.11E+01	1.50E+02	C9H10O2	[M+H]+	2-Methoxy-4-ethenylphenol	Phenolic acids	Phenolic acids	7786-61-0	7.81E+05	6.68E+05	7.32E+05	2.14E+05	2.32E+05	1.74E+05	2.52E+06	3.16E+06	2.21E+06	C17883	-
MWSHC20125	3.35E+02	1.35E+02	3.36E+02	C16H16O8	[M-H]-	5-O-Caffeoylshikimic acid	Phenolic acids	Phenolic acids	73263-62-4	2.68E+06	2.32E+06	3.40E+06	2.51E+06	2.15E+06	2.29E+06	2.26E+06	3.34E+06	2.10E+06	-	-
Smgp104547	5.47E+02	3.85E+02	5.46E+02	C27H34N2O10	[M+H]+	3��-Isodihydrocadambine	Alkaloids	Plumerane	62014-69-1	2.67E+05	8.20E+05	8.77E+05	1.79E+06	1.72E+06	1.64E+06	7.26E+05	3.65E+05	1.01E+06	-	-
Wccp011838	2.82E+02	6.91E+01	2.81E+02	C18H35NO	[M+H]+	Octadec-8-enamide	Alkaloids	Alkaloids	-	2.06E+06	2.07E+06	2.14E+06	2.79E+06	1.61E+06	2.47E+06	2.12E+06	2.46E+06	1.94E+06	-	-
mws0025	1.25E+02	7.90E+01	1.26E+02	C6H6O3	[M-H]-	Pyrogallol	Phenolic acids	Phenolic acids	87-66-1	3.16E+04	3.02E+04	3.14E+04	2.15E+04	2.33E+04	2.53E+04	2.39E+05	3.68E+05	2.70E+05	C01108	-
Lhmp110110	4.01E+02	2.17E+02	4.00E+02	C22H24O7	[M+H]+	Pyramidatin F(iso-01)	Others	Others	-	4.91E+05	5.18E+05	5.51E+05	1.42E+05	9.78E+04	1.07E+05	1.57E+06	1.99E+06	2.22E+06	-	-
Wbtn007488	2.73E+02	2.58E+02	2.74E+02	C15H14O5	[M-H]-	2-(3-hydroxybenzoyl)-3,5-dimethoxyphenol	Others	Ketone compounds	-	2.62E+05	1.78E+05	2.44E+05	3.19E+04	8.58E+03	1.59E+04	1.93E+05	2.04E+05	2.01E+05	-	-
mws1346	1.62E+02	9.81E+01	1.61E+02	C6H11NO4	[M+H]+	DL-2-Aminoadipic acid	Alkaloids	Alkaloids	542-32-5	7.07E+05	8.46E+05	4.97E+05	3.00E+05	9.20E+05	7.93E+05	1.19E+06	6.01E+05	6.91E+05	C00956	ko00300,ko00310,ko01100,ko01110,ko01210,ko01230
mws1417	1.60E+02	1.16E+02	1.61E+02	C9H7NO2	[M-H]-	Indole-3-carboxylic acid*	Alkaloids	Plumerane	771-50-6	1.15E+05	8.04E+04	8.15E+04	5.16E+04	7.47E+04	7.22E+04	2.36E+06	2.73E+06	2.11E+06	C19837	-
Zmnn011624	3.52E+02	3.22E+02	3.53E+02	C20H19NO5	[M-H]-	Honyumine	Alkaloids	Quinoline alkaloids	100595-86-6	1.24E+06	4.96E+05	1.08E+06	5.39E+04	4.27E+04	9.94E+04	2.73E+07	3.28E+07	2.35E+07	-	-
pme3083	1.64E+02	1.20E+02	1.65E+02	C8H7NO3	[M-H]-	2-(Formylamino)benzoic acid	Phenolic acids	Phenolic acids	3342-77-6	1.64E+06	5.31E+05	4.91E+05	1.34E+06	8.85E+05	1.32E+06	2.97E+07	3.83E+07	3.70E+07	C05653	ko00380,ko01100
pmp000004	3.31E+02	3.16E+02	3.30E+02	C17H14O7	[M+H]+	4',5,7-Trihydroxy-3',6-dimethoxyflavone (Jaceosidin)	Flavonoids	Flavones	18085-97-7	1.11E+06	5.14E+05	2.03E+06	4.69E+05	9.67E+05	4.18E+05	4.83E+05	6.74E+05	6.33E+05	-	-
Smhp003438	6.11E+02	5.93E+02	6.10E+02	C27H30O16	[M+H]+	Luteolin-6,8-di-C-glucoside	Flavonoids	Flavones	29428-58-8	1.50E+07	9.07E+06	1.45E+07	7.89E+06	6.77E+06	7.57E+06	5.38E+06	7.39E+06	7.04E+06	C10102	-
Wagp010076	2.96E+02	1.31E+02	2.95E+02	C19H21NO2	[M+H]+	N-(4-methoxyphenethyl)-N-methylcinnamamide	Alkaloids	Alkaloids	539-18-4	2.76E+07	2.76E+07	2.64E+07	9.67E+04	1.22E+05	1.20E+05	5.02E+06	5.99E+06	5.18E+06	-	-
Zmhp002401	6.37E+02	3.31E+02	6.36E+02	C29H32O16	[M+H]+	Viscumneoside IV(Rhamnazin-3-O-(6''-hydroxymethylglutaryl)glucoside)	Flavonoids	Flavonols	119725-29-0	1.01E+07	1.31E+07	1.31E+07	8.36E+07	9.16E+07	8.20E+07	1.76E+07	1.65E+07	8.62E+06	-	-
Wahp004841	4.65E+02	3.03E+02	4.64E+02	C22H24O11	[M+H]+	Homeriodictyol-7-O-��-O-glucoside	Flavonoids	Flavanones	-	4.23E+06	3.74E+06	3.39E+06	4.65E+06	2.52E+06	4.57E+06	4.38E+06	3.07E+06	5.43E+06	-	-
Hmqn000843	3.01E+02	1.23E+02	3.02E+02	C13H18O8	[M-H]-	Tachioside*	Phenolic acids	Phenolic acids	109194-60-7	1.58E+06	1.94E+06	1.61E+06	1.22E+06	1.43E+06	1.40E+06	2.01E+05	2.78E+05	8.79E+05	-	-
Lmln001195	2.97E+02	1.35E+02	2.98E+02	C14H18O7	[M-H]-	Picein (4-Acetylphenyl-glucoside)	Phenolic acids	Phenolic acids	530-14-3	9.21E+05	6.85E+05	9.59E+05	7.77E+05	7.69E+05	8.11E+05	3.63E+05	4.94E+05	3.57E+05	C10720	-
pmf0472	5.65E+02	2.71E+02	5.64E+02	C26H28O14	[M+H]+	Apigenin-7-O-(2''-apiosyl)glucoside (Apiin)*	Flavonoids	Flavones	26544-34-3	1.64E+06	9.82E+05	1.14E+06	7.77E+05	1.13E+06	9.55E+05	2.07E+05	1.55E+05	1.99E+05	C04858	ko00944
MWS2066	1.43E+02	1.15E+02	1.44E+02	C10H8O	[M-H]-	1-Naphthol	Phenolic acids	Phenolic acids	90-15-3	1.48E+04	1.45E+04	2.05E+04	2.58E+04	1.62E+04	2.74E+04	3.16E+04	5.08E+04	2.59E+04	C11714	-
Lmjp101101	2.91E+02	2.19E+02	2.90E+02	C16H18O5	[M+H]+	7-Methoxy-8-(l'-methoxy-2'-hydroxy-3'-methyl-3'-butenyl)coumarin	Lignans and Coumarins	Coumarins	-	5.82E+06	5.46E+06	7.33E+06	3.91E+03	5.01E+03	5.92E+03	3.10E+04	3.97E+04	8.91E+03	-	-
HX1224	2.21E+02	1.47E+02	2.20E+02	C15H24O	[M+H]+	2-methyl-2-vinyl-3-isopropenyl-5-isopropylidene cyclohexanol	Terpenoids	Monoterpenoids	-	3.05E+05	2.58E+05	3.05E+05	2.90E+04	5.16E+04	3.10E+04	6.83E+05	8.98E+05	5.96E+05	-	-
MWSmce429	1.53E+02	1.07E+02	1.52E+02	C8H8O3	[M+H]+	2',6'-Dihydroxyacetophenone	Phenolic acids	Phenolic acids	699-83-2	2.16E+05	9.97E+04	2.74E+05	2.40E+05	3.07E+05	2.55E+05	7.00E+06	9.51E+06	7.93E+06	-	-
mws0906	3.41E+02	1.79E+02	3.42E+02	C16H22O8	[M-H]-	Coniferin	Phenolic acids	Phenolic acids	531-29-3	2.70E+06	2.71E+06	2.75E+06	4.15E+06	3.34E+06	4.49E+06	5.12E+06	5.72E+06	4.28E+06	C00761	ko00940,ko01110
mws0046	5.79E+02	2.71E+02	5.80E+02	C27H32O14	[M-H]-	Naringenin-7-O-Neohesperidoside(Naringin)	Flavonoids	Flavanones	10236-47-2	3.93E+07	4.35E+07	3.43E+07	7.79E+05	1.55E+06	7.01E+05	2.01E+06	1.27E+06	1.78E+06	C09789	ko00941
pmb3074	3.37E+02	1.91E+02	3.38E+02	C16H18O8	[M-H]-	5-O-p-Coumaroylquinic acid*	Phenolic acids	Phenolic acids	1899-30-5	9.92E+06	8.43E+06	5.86E+06	1.71E+07	1.97E+07	1.21E+07	4.70E+06	6.89E+06	4.89E+06	C12208	ko00940,ko00941,ko00945,ko01110
mws1299	4.49E+02	2.99E+02	4.48E+02	C21H20O11	[M+H]+	Luteolin-8-C-glucoside (Orientin)	Flavonoids	Flavones	28608-75-5	1.06E+06	1.03E+06	1.11E+06	1.10E+06	1.19E+06	1.26E+06	3.70E+05	7.82E+05	1.09E+06	C10114	-
Wagp008088	2.82E+02	1.21E+02	2.81E+02	C18H19NO2	[M+H]+	N-(4-hydroxyphenethyl)-N-methylcinnamamide	Alkaloids	Alkaloids	-	9.36E+05	8.08E+05	1.40E+06	1.56E+05	1.80E+05	1.95E+05	6.42E+06	1.12E+07	7.09E+06	-	-
Zmjp008503	3.29E+02	2.96E+02	3.28E+02	C18H16O6	[M+H]+	5-Hydroxy-4',6,7-trimethoxyflavone (Salvigenin)	Flavonoids	Flavones	19103-54-9	1.03E+06	1.05E+06	9.58E+05	7.04E+06	6.89E+06	6.64E+06	4.02E+06	6.63E+06	4.85E+06	-	-
Wagp002530	1.77E+02	1.17E+02	1.76E+02	C10H8O3	[M+H]+	2-Methoxy-1-benzofuran-5-carbaldehyde	Others	Others	-	4.06E+06	3.79E+06	3.79E+06	1.89E+06	1.80E+06	1.82E+06	7.58E+05	5.60E+05	4.93E+05	-	-
Jmwn002057	4.77E+02	3.15E+02	4.78E+02	C20H30O13	[M-H]-	2-(3-��-D-glucopyranosyloxy-4-hydroxyphenyl)ethanol-1-O-��-D-glucopyranoside	Phenolic acids	Phenolic acids	-	3.15E+05	2.78E+05	3.35E+05	3.84E+05	5.32E+05	4.37E+05	4.11E+05	1.33E+05	1.01E+05	-	-
Lmcp004624	3.01E+02	2.58E+02	3.00E+02	C16H12O6	[M+H]+	3-Methylkaempferol	Flavonoids	Flavonols	1592-70-7	4.69E+06	3.17E+06	2.63E+06	1.79E+07	1.12E+07	1.33E+07	8.38E+06	7.44E+06	7.96E+06	C05902	-
pme1598	4.63E+02	3.01E+02	4.64E+02	C22H24O11	[M-H]-	Hesperetin-5-O-glucoside	Flavonoids	Flavanones	69651-80-5	2.05E+07	1.21E+07	2.03E+07	9.50E+06	6.29E+06	8.06E+06	1.82E+06	1.64E+06	2.58E+06	-	-
MWSHY0190	6.09E+02	3.01E+02	6.08E+02	C28H32O15	[M+H]+	Diosmetin-7-O-rutinoside (Diosmin)*	Flavonoids	Flavones	520-27-4	4.77E+06	2.83E+06	5.32E+06	2.54E+07	1.86E+07	1.98E+07	9.90E+06	9.81E+06	6.89E+06	C10039	-
Sahp003984	3.85E+02	8.50E+01	3.86E+02	C19H30O8	[M-H]-	Sonnerstigmane D	Terpenoids	Sesquiterpenoids	1638956-06-5	3.22E+06	2.91E+06	3.67E+06	1.69E+06	1.14E+06	1.28E+06	1.11E+06	9.26E+05	5.23E+05	-	-
pmp000107	3.29E+02	3.14E+02	3.28E+02	C18H16O6	[M+H]+	Monohydroxy-trimethoxyflavone	Flavonoids	Flavones	-	5.89E+06	4.44E+06	3.88E+06	1.11E+07	1.13E+07	1.20E+07	3.81E+07	6.51E+07	4.23E+07	-	-
mws0048	4.31E+02	3.11E+02	4.32E+02	C21H20O10	[M-H]-	Apigenin-8-C-Glucoside (Vitexin)	Flavonoids	Flavones	3681-93-4	1.99E+07	1.93E+07	1.55E+07	4.60E+06	5.23E+06	4.52E+06	1.51E+07	2.00E+07	2.81E+07	C01460	ko00941,ko00944
Zmbp002538	2.05E+02	1.46E+02	2.04E+02	C11H12N2O2	[M+H]+	1-Methoxy-indole-3-acetamide	Alkaloids	Plumerane	-	1.42E+07	1.29E+07	1.57E+07	4.81E+06	4.27E+06	5.01E+06	3.21E+05	3.49E+05	1.68E+05	-	-
Lmxn006423	1.50E+02	1.22E+02	1.51E+02	C7H5NOS	[M-H]-	2(3H)-Benzothiazolone	Alkaloids	Alkaloids	934-34-9	4.53E+04	4.02E+04	5.20E+04	2.13E+04	8.97E+03	1.46E+04	8.75E+04	1.02E+05	6.82E+04	-	-
pma6298	9.60E+01	6.81E+01	9.50E+01	C5H5NO	[M+H]+	3-Hydroxypyridine	Alkaloids	Pyridine alkaloids	109-00-2	7.44E+03	9.58E+03	3.10E+04	2.00E+04	6.89E+04	1.69E+04	1.16E+06	1.32E+06	1.04E+06	-	-
Wagp008369	4.05E+02	3.75E+02	4.04E+02	C20H20O9	[M+H]+	5,3'-Dihydroxy-3,6,7,4',5'-Pentamethoxyflavone*	Flavonoids	Flavones	-	1.49E+07	1.27E+07	1.58E+07	3.04E+07	3.50E+07	3.22E+07	9.67E+06	1.78E+07	1.24E+07	-	-
Wcgn012055	3.33E+02	2.51E+02	3.34E+02	C20H30O4	[M-H]-	Araucarolone	Terpenoids	Ditepenoids	-	2.12E+06	1.99E+06	2.26E+06	1.27E+06	9.66E+05	1.22E+06	2.37E+07	3.35E+07	2.25E+07	-	-
Hmtn001288	1.81E+02	1.35E+02	1.82E+02	C9H10O4	[M-H]-	Methyl 2,4-dihydroxyphenylacetate	Phenolic acids	Phenolic acids	67828-42-6	3.29E+04	3.62E+04	3.86E+04	1.05E+05	1.02E+05	9.68E+04	1.03E+06	1.19E+06	1.26E+06	-	-
Wbmp006183	2.23E+02	8.11E+01	2.22E+02	C14H22O2	[M+H]+	Kobusone	Terpenoids	Sesquiterpenoids	-	3.93E+05	3.81E+05	3.73E+05	2.93E+05	2.13E+05	2.44E+05	3.11E+06	4.56E+06	2.73E+06	-	-
mws0704	1.40E+02	7.90E+01	1.41E+02	C2H8NO4P	[M-H]-	O-Phosphorylethanolamine	Alkaloids	Alkaloids	1071-23-4	1.06E+06	1.42E+06	1.19E+06	4.04E+05	2.51E+05	3.55E+05	1.24E+04	1.48E+04	1.16E+04	C00346	ko00563,ko00564,ko00600,ko01100
Lmsp004137	2.89E+02	1.63E+02	2.88E+02	C15H12O6	[M+H]+	3,4,2',4',6'-Pentahydroxychalcone	Flavonoids	Chalcones	73692-51-0	3.76E+06	3.70E+05	3.09E+06	3.11E+07	4.64E+07	3.80E+07	9.00E+00	9.00E+00	9.00E+00	C15525	ko00941,ko01100,ko01110
HJN087	4.33E+02	2.71E+02	4.34E+02	C21H22O10	[M-H]-	Naringenin-4'-O-glucoside*	Flavonoids	Flavanones	-	6.59E+06	6.26E+06	4.51E+06	2.31E+05	2.65E+05	2.45E+05	5.52E+05	6.71E+05	3.96E+05	-	-
Zmhn002334	3.55E+02	1.93E+02	3.56E+02	C16H20O9	[M-H]-	6-O-Feruloyl-��-D-glucose	Phenolic acids	Phenolic acids	137887-25-3	2.18E+05	2.43E+05	1.71E+05	6.05E+05	5.59E+05	4.83E+05	4.03E+06	3.92E+06	1.34E+06	-	-
pme2598	1.67E+02	1.23E+02	1.68E+02	C8H8O4	[M-H]-	3,4-Dihydroxybenzeneacetic acid	Phenolic acids	Phenolic acids	102-32-9	7.70E+06	8.02E+06	8.39E+06	4.64E+06	4.70E+06	5.05E+06	5.91E+06	7.83E+06	4.71E+06	C01161	ko00350,ko01100
Lmsn002887	3.11E+02	1.63E+02	3.12E+02	C14H16O8	[M-H]-	1-O-Caffeoyl-��-D-xylose	Phenolic acids	Phenolic acids	-	5.06E+05	4.87E+05	5.85E+05	7.19E+05	6.79E+05	7.22E+05	5.25E+05	6.39E+05	4.52E+05	-	-
pme2244	1.90E+02	1.18E+02	1.89E+02	C11H11NO2	[M+H]+	3-Indolepropionic acid	Alkaloids	Plumerane	830-96-6	2.02E+06	1.66E+06	1.95E+06	7.37E+05	5.81E+05	6.07E+05	9.17E+04	6.98E+04	3.12E+05	-	-
Cmjn004337	4.01E+02	2.69E+02	4.02E+02	C18H26O10	[M-H]-	Benzyl-(2''-O-xylosyl)glucoside	Phenolic acids	Phenolic acids	-	8.97E+05	8.30E+05	9.09E+05	2.80E+06	2.74E+06	2.27E+06	1.40E+05	1.85E+05	1.43E+05	-	-
Yacn003968	2.06E+02	1.47E+02	2.07E+02	C11H13NO3	[M-H]-	Cantleyine	Alkaloids	Alkaloids	30333-81-4	4.30E+06	4.61E+06	3.99E+06	5.83E+06	5.15E+06	5.79E+06	7.98E+06	9.52E+06	4.66E+06	C09933	-
Zahp012577	2.80E+02	8.11E+01	2.79E+02	C18H33NO	[M+H]+	octadecadienoic acid amide	Alkaloids	Alkaloids	-	3.61E+05	3.83E+05	4.02E+05	5.52E+05	2.87E+05	4.45E+05	5.88E+05	9.01E+05	6.62E+05	-	-
pmn001382	5.15E+02	3.53E+02	5.16E+02	C25H24O12	[M-H]-	Isochlorogenic acid A*	Phenolic acids	Phenolic acids	2450-53-5	4.71E+05	5.23E+05	4.48E+05	1.55E+07	2.82E+07	1.91E+07	1.45E+05	1.74E+05	2.19E+05	-	-
Wcfn003299	3.19E+02	2.41E+02	3.20E+02	C17H20O6	[M-H]-	(2S)-3,3-bis-(4-hydroxy-3-methoxyphenyl)-propane-1,2-diol	Others	Others	-	8.30E+03	5.39E+03	6.49E+03	2.88E+03	1.64E+04	2.68E+03	7.00E+05	7.02E+05	8.48E+05	-	-
Cmyp007180	1.81E+02	1.07E+02	1.80E+02	C11H16O2	[M+H]+	Dihydroactinidiolide	Others	Lactones	17092-92-1	5.15E+06	4.34E+06	5.63E+06	5.78E+05	5.08E+05	6.78E+05	7.81E+06	1.34E+07	8.99E+06	-	-
Wahp001558	3.22E+02	1.77E+02	3.21E+02	C17H27N3O3	[M+H]+	N-Feruloylspermidine	Alkaloids	Phenolamine	-	1.41E+05	1.04E+05	2.10E+05	8.38E+04	1.03E+05	6.20E+04	9.04E+04	1.41E+05	7.66E+04	-	-
pme1261	2.06E+02	7.61E+01	2.05E+02	C9H19NO4	[M+H]+	D-Panthenol	Others	Alcohol compounds	81-13-0	5.52E+05	2.57E+05	6.92E+05	5.92E+04	3.49E+04	4.07E+04	1.03E+04	1.95E+04	2.00E+04	C05944	ko00770
MWS20194	1.49E+02	1.03E+02	1.48E+02	C9H8O2	[M+H]+	Cinnamic acid	Phenolic acids	Phenolic acids	140-10-3	1.01E+06	1.15E+06	8.48E+05	6.10E+05	6.10E+05	6.98E+05	2.03E+06	2.43E+06	1.82E+06	C00423	ko00130,ko00360,ko00940,ko00996,ko00999,ko01100,ko01110
Wmkn003942	3.69E+02	2.07E+02	3.70E+02	C21H22O6	[M-H]-	2'-HydroxyIsoxanthohumol	Flavonoids	Flavanones	-	9.23E+03	9.20E+03	1.07E+04	8.56E+03	6.96E+03	4.80E+03	2.96E+04	3.62E+04	3.15E+04	-	-
Zaqp008131	2.17E+02	2.02E+02	2.16E+02	C12H8O4	[M+H]+	sphondin	Lignans and Coumarins	Coumarins	483-66-9	1.33E+04	7.28E+03	3.52E+04	4.98E+07	5.22E+07	4.91E+07	1.56E+05	1.96E+05	1.54E+05	C18081	-
Wafn003834	4.63E+02	3.31E+02	4.64E+02	C21H36O11	[M-H]-	Hydroxygeranyl 6-O-xylopyranosyl-glucopyranoside	Others	Others	-	2.34E+06	2.57E+06	2.21E+06	5.84E+05	7.38E+05	5.66E+05	4.62E+06	4.83E+06	4.85E+06	-	-
pmb1096	1.18E+02	9.11E+01	1.17E+02	C8H7N	[M+H]+	Indole	Alkaloids	Plumerane	120-72-9	1.96E+07	1.86E+07	2.00E+07	8.73E+06	7.12E+06	6.25E+06	2.21E+06	2.02E+06	1.85E+06	C00463	ko00380,ko00400,ko01100,ko01110
Wagp011577	2.29E+02	1.75E+02	2.28E+02	C14H12O3	[M+H]+	2-Isopropylpsoralen	Lignans and Coumarins	Coumarins	1215-38-9	5.08E+03	1.78E+03	7.20E+03	1.28E+04	8.18E+03	9.82E+03	3.28E+03	1.14E+04	9.99E+03	-	-
pmn001423	3.85E+02	2.23E+02	3.86E+02	C19H30O8	[M-H]-	Roseoside	Others	Ketone compounds	54835-70-0	1.34E+07	1.34E+07	1.16E+07	1.49E+07	1.62E+07	1.40E+07	2.98E+06	3.78E+06	2.26E+06	-	-
ML10177402	1.52E+02	1.08E+02	1.53E+02	C7H7NO3	[M-H]-	4-Aminosalicylic acid	Phenolic acids	Phenolic acids	65-49-6	3.00E+05	3.42E+05	2.86E+05	5.16E+05	3.47E+05	4.64E+05	1.70E+05	2.11E+05	1.02E+05	C02518	-
Jmcn006879	2.49E+02	2.03E+02	2.50E+02	C15H22O3	[M-H]-	5��-Hydroxycostic acid	Terpenoids	Sesquiterpenoids	-	5.18E+05	4.64E+05	4.10E+05	6.06E+05	3.50E+05	4.11E+05	8.59E+05	1.68E+06	9.58E+05	-	-
Wagp010352	3.59E+02	3.44E+02	3.58E+02	C19H18O7	[M+H]+	Flindulatin	Flavonoids	Flavones	521-44-8	5.38E+05	4.34E+05	4.28E+05	6.20E+05	4.61E+05	5.69E+05	2.49E+06	4.14E+06	2.92E+06	-	-
mws1454	4.77E+02	3.15E+02	4.78E+02	C23H26O11	[M-H]-	Persicoside	Flavonoids	Flavanones	28978-03-2	5.81E+05	5.16E+05	5.27E+05	1.21E+06	1.46E+06	1.28E+06	1.82E+06	2.14E+06	1.80E+06	-	-
Yamp010812	2.05E+02	1.21E+02	2.04E+02	C15H24	[M+H]+	a-muuroladiene	Terpenoids	Sesquiterpenoids	17627-24-6	1.17E+07	8.12E+06	1.04E+07	8.89E+06	8.27E+06	8.67E+06	4.63E+06	7.63E+06	4.32E+06	-	-
pmb0648	4.79E+02	3.84E+02	4.78E+02	C22H22O12	[M+H]+	Isorhamnetin-8-C-glucoside	Flavonoids	Flavonols	-	5.49E+05	1.11E+06	1.44E+06	1.37E+06	1.48E+06	1.13E+06	1.42E+06	1.99E+06	1.99E+06	-	-
mws1313	3.73E+02	3.12E+02	3.72E+02	C20H20O7	[M+H]+	Sinensetin (5,6,7,3',4'-pentamethoxyflavone)*	Flavonoids	Flavones	2306-27-6	3.43E+06	2.92E+06	2.76E+06	4.77E+06	3.83E+06	4.74E+06	1.15E+07	1.55E+07	1.21E+07	C10186	-
MWSmce675	2.71E+02	1.08E+02	2.72E+02	C12H16O7	[M-H]-	Arbutin	Phenolic acids	Phenolic acids	497-76-7	3.47E+05	2.89E+05	3.21E+05	1.70E+05	1.66E+05	1.68E+05	2.81E+05	3.12E+05	2.69E+05	C06186	ko00010
Jmwn002494	3.25E+02	1.19E+02	3.26E+02	C15H18O8	[M-H]-	(2E)-3-[4-(��-D-glucopyranoside)-phenylacrylic]-acid	Phenolic acids	Phenolic acids	-	8.37E+05	6.46E+05	6.85E+05	2.27E+06	1.98E+06	2.13E+06	2.01E+05	3.38E+05	2.89E+05	-	-
Qmdp112303	4.23E+02	1.27E+02	4.22E+02	C24H38O6	[M+H]+	Viterotulin C	Terpenoids	Ditepenoids	-	1.25E+06	1.59E+06	1.09E+06	1.61E+06	1.49E+06	1.68E+06	2.76E+05	3.20E+05	1.48E+05	-	-
Hmhn000927	2.87E+02	1.25E+02	2.88E+02	C12H16O8	[M-H]-	Phloroglucinol-1-O-��-D-glucopyranoside	Phenolic acids	Phenolic acids	-	5.79E+06	5.86E+06	4.68E+06	1.56E+06	1.91E+06	1.74E+06	2.63E+06	3.16E+06	1.96E+06	-	-
Lmdp004892	5.35E+02	2.87E+02	5.34E+02	C24H22O14	[M+H]+	Kaempferol-3-O-(6''-malonyl)galactoside*	Flavonoids	Flavonols	-	5.67E+07	4.43E+07	4.64E+07	5.45E+06	7.68E+06	7.65E+06	1.99E+05	2.84E+05	1.33E+05	-	-
Zmyn003693	2.67E+02	2.52E+02	2.68E+02	C16H12O4	[M-H]-	6-Hydroxy-2'-methoxyflavone	Flavonoids	Flavones	61546-59-6	6.06E+04	5.15E+04	6.49E+04	6.31E+04	4.56E+04	5.84E+04	2.85E+04	3.26E+04	3.04E+04	C15203	-
Lakn001671	3.29E+02	1.23E+02	3.30E+02	C14H18O9	[M-H]-	2-��-D-Glucopyranosyloxy-5-hydroxy-phenylacetic acid	Phenolic acids	Phenolic acids	-	5.28E+06	4.93E+06	5.86E+06	2.20E+06	2.67E+06	2.34E+06	9.00E+00	2.14E+06	1.62E+06	-	-
mws1584	5.15E+02	1.91E+02	5.16E+02	C25H24O12	[M-H]-	1,3-O-Dicaffeoylquinic Acid (Cynarin)	Phenolic acids	Phenolic acids	30964-13-7	7.37E+05	8.43E+05	6.83E+05	2.06E+05	3.58E+05	8.16E+05	2.12E+05	1.98E+05	2.03E+05	C10445	-
Wasn003049	3.13E+02	1.91E+02	3.14E+02	C13H14O9	[M-H]-	O-Benzoylgalactaric acid	Phenolic acids	Phenolic acids	-	7.88E+06	7.62E+06	8.21E+06	3.59E+06	3.79E+06	3.35E+06	8.43E+05	8.93E+05	2.07E+06	-	-
Zmap009745	3.45E+02	3.30E+02	3.44E+02	C18H16O7	[M+H]+	Ayanin (3',5-Dihydroxy-3,4',7-Trimethoxyflavone)	Flavonoids	Flavones	572-32-7	2.10E+06	1.04E+06	2.46E+06	1.13E+06	1.15E+06	1.23E+06	2.02E+06	3.49E+06	4.78E+06	C04444	ko00944,ko01110
pma0791	5.21E+02	2.73E+02	5.20E+02	C24H24O13	[M+H]+	Naringenin-7-O-(6''-malonyl)glucoside	Flavonoids	Flavanones	-	3.19E+06	2.51E+06	4.12E+06	1.65E+05	1.51E+05	1.42E+05	1.17E+05	9.97E+04	2.32E+04	-	-
Wagp010141	3.75E+02	2.41E+02	3.74E+02	C20H22O7	[M+H]+	6'-Hydroxy-2,2',3',4',5'-Pentamethoxychalcone	Flavonoids	Chalcones	-	5.71E+05	5.76E+05	6.98E+05	5.36E+05	6.23E+05	6.61E+05	3.95E+06	5.93E+06	4.36E+06	-	-
Wayn005368	4.91E+02	3.29E+02	4.92E+02	C22H20O13	[M-H]-	3,3'-Di-O-Methylellagic acid 4'-glucoside	Tannins	Tannin	51803-68-0	5.51E+05	5.08E+05	4.62E+05	5.67E+05	1.07E+06	6.57E+05	2.43E+06	2.56E+06	2.77E+06	-	-
pmn001583	6.09E+02	3.00E+02	6.10E+02	C27H30O16	[M-H]-	Quercetin-3-O-robinobioside	Flavonoids	Flavonols	52525-35-6	2.23E+06	1.23E+06	2.05E+06	5.75E+05	3.67E+05	4.67E+05	4.12E+04	3.57E+04	1.17E+05	-	-
MWSmce448	1.27E+02	8.10E+01	1.26E+02	C5H6N2O2	[M+H]+	Imidazol-1-yl-acetic acid	Alkaloids	Alkaloids	22884-10-2	1.34E+06	1.42E+06	9.17E+05	7.02E+05	6.66E+05	6.88E+05	9.61E+05	5.97E+05	1.21E+06	-	-
Hmcn002743	4.17E+02	1.81E+02	4.18E+02	C22H26O8	[M-H]-	Lirioresinol A	Lignans and Coumarins	Lignans	-	2.17E+05	2.45E+05	2.13E+05	5.30E+04	8.24E+04	6.45E+04	4.09E+05	4.48E+05	5.30E+05	-	-
pmb0613	7.57E+02	5.77E+02	7.56E+02	C33H40O20	[M+H]+	Apigenin-6,8-di-C-glucoside-4'-O-glucoside	Flavonoids	Flavones	-	5.06E+05	4.92E+05	5.97E+05	8.43E+05	7.34E+05	6.22E+05	1.06E+06	1.50E+06	1.54E+06	-	-
Ladp002110	2.06E+02	1.60E+02	2.05E+02	C10H7NO4	[M+H]+	4-hydroxy-2-oxo-1,2-dihydroquinoline-3-carboxylic acid	Alkaloids	Quinoline alkaloids	73776-24-6	6.43E+06	4.62E+06	6.37E+06	6.50E+06	6.29E+06	6.12E+06	4.50E+06	5.32E+06	4.21E+06	-	-
ML10198935	1.91E+02	1.60E+02	1.90E+02	C11H14N2O	[M+H]+	N-Methylserotonin	Alkaloids	Plumerane	1134-01-6	8.64E+06	6.83E+06	1.35E+07	1.40E+06	5.67E+05	7.73E+05	2.12E+05	9.69E+04	5.88E+04	C06212	ko00380
Qmyp101332	2.79E+02	1.49E+02	2.78E+02	C17H26O3	[M+H]+	3��-Acetoxyspirillanone(ISO2)	Terpenoids	Sesquiterpenoids	-	2.10E+05	2.19E+05	6.86E+05	3.04E+05	6.49E+05	1.71E+05	3.52E+05	1.43E+05	5.06E+05	-	-
MWSslk155	1.97E+02	1.37E+02	1.98E+02	C9H10O5	[M-H]-	4-Hydroxy-3-methoxymandelate	Phenolic acids	Phenolic acids	55-10-7	5.92E+04	6.52E+04	5.98E+04	6.06E+04	5.03E+04	7.96E+04	1.43E+06	2.04E+06	1.66E+06	C05584	ko00350,ko01100
pmp000129	7.25E+02	4.19E+02	7.24E+02	C33H40O18	[M+H]+	Natsudaidain-3-O-(3-hydroxy-3-methylglutarate)glucoside	Flavonoids	Flavonols	-	2.18E+07	1.95E+07	2.42E+07	1.07E+07	1.03E+07	8.13E+06	2.09E+06	3.00E+06	1.93E+06	-	-
Jmbp006554	3.89E+02	3.59E+02	3.88E+02	C20H20O8	[M+H]+	Ethyl Rosmarinate	Phenolic acids	Phenolic acids	-	2.77E+06	3.31E+06	3.28E+06	1.85E+07	1.80E+07	1.70E+07	1.41E+07	2.07E+07	1.62E+07	-	-
mws1002	3.45E+02	3.30E+02	3.46E+02	C17H14O8	[M-H]-	Syringetin	Flavonoids	Flavonols	4423-37-4	2.16E+06	1.24E+06	2.32E+06	7.95E+06	9.58E+06	7.30E+06	6.51E+06	1.29E+07	1.36E+07	C11620	ko00944,ko01110
Wagp009707	4.31E+02	4.01E+02	4.30E+02	C22H22O9	[M+H]+	4-(bis(7-methoxybenzo[d][1,3]dioxol-5-yl)methyl)-3-(hydroxymethyl)dihydrofuran-2(3H)-one	Lignans and Coumarins	Lignans	-	3.61E+05	3.78E+05	5.03E+05	2.93E+05	2.33E+05	3.43E+05	1.59E+07	2.92E+07	2.04E+07	-	-
Hagn002504	3.55E+02	8.50E+01	3.56E+02	C19H16O7	[M-H]-	5,7,5'-Trimethoxy-3',4'-methylenedioxyflavonoid	Flavonoids	Flavones	-	4.36E+06	3.51E+06	4.09E+06	6.01E+06	4.91E+06	5.21E+06	3.05E+06	3.32E+06	2.41E+06	-	-
mws2368	1.37E+02	1.19E+02	1.38E+02	C8H10O2	[M-H]-	Tyrosol; 4-Hydroxyphenylethanol	Phenolic acids	Phenolic acids	501-94-0	2.11E+04	2.47E+04	3.13E+04	2.61E+04	2.71E+04	2.88E+04	3.14E+05	4.36E+05	4.36E+05	C06044	ko00350,ko01100
Wagp008273	3.91E+02	2.41E+02	3.90E+02	C20H22O8	[M+H]+	3,6'-Dihydroxy-4,2',3',4',5'-Pentamethoxychalcone	Flavonoids	Chalcones	-	4.82E+05	5.41E+05	5.74E+05	8.55E+05	8.24E+05	7.96E+05	4.59E+06	8.60E+06	6.46E+06	-	-
Wagp002398	5.13E+02	2.05E+02	5.12E+02	C23H32N2O11	[M+H]+	Tryptophan N-Rutinoside	Alkaloids	Plumerane	-	1.31E+05	1.18E+05	1.60E+05	1.51E+05	1.21E+05	1.21E+05	2.89E+04	1.55E+04	3.78E+04	-	-
pmb3002	6.07E+02	2.99E+02	6.08E+02	C28H32O15	[M-H]-	Chrysoeriol-7-O-rutinoside	Flavonoids	Flavones	-	1.03E+06	8.01E+05	8.76E+05	1.24E+06	1.20E+06	1.25E+06	2.11E+06	2.36E+06	2.58E+06	-	-
Hmbn002692	5.17E+02	1.75E+02	5.18E+02	C22H30O14	[M-H]-	6'-O-Feruloyl-D-sucrose	Phenolic acids	Phenolic acids	118230-77-6	4.40E+05	4.16E+05	4.18E+05	3.44E+05	3.65E+05	3.36E+05	1.15E+06	1.16E+06	8.52E+05	-	-
pmn001702	4.61E+02	2.85E+02	4.62E+02	C21H18O12	[M-H]-	Tetahydroxyflavone-7-O-glucuronide	Flavonoids	Flavones	-	1.58E+05	8.38E+04	1.29E+05	1.44E+05	1.70E+05	1.35E+05	2.59E+05	3.11E+05	3.55E+05	-	-
Hmxp008844	4.19E+02	4.04E+02	4.18E+02	C21H22O9	[M+H]+	Gardenin A	Flavonoids	Flavones	21187-73-5	5.46E+06	4.53E+06	5.62E+06	4.29E+06	4.54E+06	4.64E+06	4.94E+05	5.98E+05	5.64E+05	-	-
Hmhp007382	3.59E+02	3.44E+02	3.58E+02	C19H18O7	[M+H]+	5-Hydroxy-7,8,2',6'-Tetramethoxyflavone (Altisin)	Flavonoids	Flavones	-	1.80E+06	9.81E+05	1.45E+06	3.47E+06	2.94E+06	3.18E+06	2.46E+06	4.51E+06	2.74E+06	-	-
Lsmp121512	2.76E+02	2.04E+02	2.75E+02	C15H17NO4	[M+H]+	Ribaline	Alkaloids	Quinoline alkaloids	6872-52-2	3.79E+06	7.36E+06	5.93E+06	9.45E+05	8.89E+05	8.92E+05	5.24E+06	3.04E+06	1.13E+06	-	-
HJN090	4.33E+02	2.71E+02	4.34E+02	C21H22O10	[M-H]-	Butin-7-O-glucoside*	Flavonoids	Flavanones	-	5.49E+07	7.73E+07	4.94E+07	3.86E+05	5.80E+05	3.94E+05	3.40E+06	3.01E+06	3.79E+06	-	-
Lmzp003012	3.31E+02	3.13E+02	3.30E+02	C18H18O6	[M+H]+	3-Hydroxy-4',5,7-Trimethoxyflavanone	Flavonoids	Flavanonols	76792-94-4	4.15E+05	4.78E+05	4.06E+05	1.07E+05	7.50E+04	6.58E+04	5.31E+05	3.61E+05	2.26E+05	-	-
MWSmce268	3.33E+02	3.15E+02	3.34E+02	C20H30O4	[M-H]-	Lathyrol	Terpenoids	Ditepenoids	34420-19-4	4.62E+04	3.94E+04	4.59E+04	6.59E+03	1.45E+04	6.76E+03	2.59E+05	4.00E+05	2.26E+05	C09125	-
pme3437	2.13E+02	1.54E+02	2.12E+02	C10H12O5	[M+H]+	Eudesmic acid (3,4,5-trimethoxybenzoic acid)	Phenolic acids	Phenolic acids	118-41-2	3.51E+04	3.83E+04	6.67E+04	3.29E+04	3.00E+04	1.74E+04	1.38E+07	2.22E+07	1.98E+07	-	-
HX1380	2.91E+02	2.05E+02	2.90E+02	C16H18O5	[M+H]+	toddayanin	Lignans and Coumarins	Coumarins	-	3.17E+04	2.43E+04	1.35E+04	3.09E+04	1.99E+04	2.98E+04	1.40E+05	2.01E+05	1.33E+05	-	-
Cmmn012461	2.99E+02	2.99E+02	3.00E+02	C20H28O2	[M-H]-	Dehydroabietic acid	Terpenoids	Ditepenoids	1740-19-8	4.18E+06	4.23E+06	4.19E+06	5.01E+06	4.97E+06	4.75E+06	6.50E+06	6.99E+06	6.78E+06	C12078	-
Lagp007132	3.45E+02	3.30E+02	3.44E+02	C18H16O7	[M+H]+	7,3',4'-Trihydroxyquercetin	Flavonoids	Flavones	-	2.45E+06	9.98E+05	2.38E+06	1.68E+05	8.77E+05	7.14E+05	2.30E+06	3.20E+06	4.22E+06	-	-
Hmxp007521	3.15E+02	3.00E+02	3.14E+02	C17H14O6	[M+H]+	3',4'-Dihydroxy-7,5'-dimethoxyflavone	Flavonoids	Flavones	-	7.83E+06	8.12E+06	1.14E+07	2.69E+07	2.88E+07	2.41E+07	1.21E+07	1.98E+07	2.48E+07	-	-
zjgp122326	2.86E+02	1.24E+02	2.85E+02	C12H15NO7	[M+H]+	Pyridine-4-formyl-O-��-D-glucopyranoside	Others	Others	-	1.91E+07	1.85E+07	1.90E+07	2.66E+07	2.78E+07	2.68E+07	3.06E+06	4.59E+06	2.81E+06	-	-
Wagp007778	3.89E+02	3.59E+02	3.88E+02	C20H20O8	[M+H]+	4'-Hydroxy-3,3',5,7,8-Pentamethoxyflavone*	Flavonoids	Flavones	-	1.29E+06	1.12E+06	1.04E+06	4.77E+06	5.50E+06	4.57E+06	8.17E+06	1.52E+07	1.03E+07	-	-
Zmhn001036	4.33E+02	2.71E+02	4.34E+02	C21H22O10	[M-H]-	Choerospondin	Flavonoids	Flavanones	81202-36-0	1.07E+07	1.27E+07	9.56E+06	5.01E+05	5.90E+05	1.15E+06	6.96E+05	8.35E+05	6.75E+05	-	-
MWSmce264	1.53E+02	1.23E+02	1.54E+02	C8H10O3	[M-H]-	Hydroxytyrosol	Phenolic acids	Phenolic acids	10597-60-1	7.55E+03	7.36E+03	7.74E+03	4.83E+03	5.02E+03	2.83E+03	1.72E+05	2.28E+05	2.24E+05	-	-
mws0018	2.03E+02	8.41E+01	2.02E+02	C10H26N4	[M+H]+	Spermine	Alkaloids	Alkaloids	71-44-3	4.62E+05	5.13E+05	5.94E+05	2.30E+05	2.81E+05	2.61E+05	3.25E+05	2.75E+05	2.76E+05	C00750	ko00330,ko00410,ko00480,ko00770,ko01100,ko01240
Lmqp006559	3.30E+02	3.12E+02	3.29E+02	C20H43NO2	[M+H]+	2-Amino-1,3-eicosanediol	Others	Alcohol compounds	-	1.36E+06	1.55E+06	2.64E+06	2.14E+06	1.26E+06	1.47E+06	1.53E+06	1.83E+06	1.52E+06	-	-
Zmjp006451	5.37E+02	3.75E+02	5.36E+02	C25H28O13	[M+H]+	Chrysosplenoside B	Flavonoids	Flavones	-	1.38E+05	1.43E+05	1.43E+05	6.35E+06	6.29E+06	5.11E+06	7.65E+05	1.15E+06	1.20E+06	-	-
Lahp003986	4.35E+02	2.73E+02	4.34E+02	C21H22O10	[M+H]+	3,4-Dihydro-4-(4'-hydroxyphenyl)-5,7-dihydroxycoumarin glucoside	Lignans and Coumarins	Coumarins	-	1.72E+07	1.99E+07	1.22E+07	3.70E+05	7.56E+05	3.66E+05	8.53E+05	5.42E+05	8.91E+05	-	-
Wagp001008	3.53E+02	1.60E+02	3.52E+02	C17H24N2O6	[M+H]+	Demethylbufotenine O-Glucoside	Alkaloids	Plumerane	-	8.73E+07	7.27E+07	9.26E+07	1.57E+06	5.97E+05	7.22E+05	2.12E+06	1.04E+06	4.98E+05	-	-
Qagp003587	2.19E+02	1.31E+02	2.18E+02	C13H18N2O	[M+H]+	N-Monocinnamoylputrescine	Alkaloids	Phenolamine	-	9.17E+05	8.85E+05	1.03E+06	5.29E+06	1.27E+06	1.03E+06	9.44E+05	2.69E+06	8.70E+05	-	-
pmp001204	2.99E+02	2.84E+02	2.98E+02	C17H14O5	[M+H]+	Apigenin-7,4'-dimethyl ether	Flavonoids	Flavones	5128-44-9	2.02E+05	1.21E+05	9.75E+04	1.11E+05	8.66E+04	1.02E+05	1.02E+06	1.68E+06	1.09E+06	C10019	-
mws1474	3.45E+02	2.84E+02	3.44E+02	C18H16O7	[M+H]+	5,7-Dihydroxy-3',4',5'-trimethoxyflavone	Flavonoids	Flavones	18103-42-9	2.31E+05	2.67E+05	2.43E+05	5.93E+06	6.06E+06	5.50E+06	8.36E+05	1.26E+06	1.34E+06	C19807	-
Hmhp009670	2.94E+02	9.51E+01	2.93E+02	C18H31NO2	[M+H]+	Dihydrobungeanool	Alkaloids	Alkaloids	-	1.09E+05	8.41E+04	9.40E+04	6.38E+04	3.69E+04	5.29E+04	4.08E+05	5.47E+05	3.15E+05	-	-
Zasp001145	1.10E+02	6.50E+01	1.09E+02	C6H7NO	[M+H]+	4-Aminophenol	Alkaloids	Phenolamine	123-30-8	3.98E+04	3.22E+04	3.51E+04	2.31E+04	2.14E+04	2.24E+04	2.54E+06	2.73E+06	2.12E+06	C02372	-
mws0145	1.51E+02	9.30E+01	1.52E+02	C8H8O3	[M-H]-	O-Anisic acid (2-Methoxybenzoic acid)	Phenolic acids	Phenolic acids	529-75-9	1.52E+05	1.01E+05	6.60E+04	1.55E+05	9.00E+04	1.26E+05	2.53E+04	4.61E+04	1.10E+04	-	-
pme1292	1.67E+02	1.23E+02	1.68E+02	C8H8O4	[M-H]-	Homogentisic acid	Phenolic acids	Phenolic acids	451-13-8	7.03E+06	7.84E+06	8.32E+06	4.15E+06	4.26E+06	4.44E+06	5.28E+06	7.81E+06	4.25E+06	C00544	ko00130,ko00350,ko01100,ko01240
mws0042	3.05E+02	1.69E+02	3.06E+02	C15H14O7	[M-H]-	Epigallocatechin	Flavonoids	Flavanols	970-74-1	6.12E+04	3.27E+04	6.26E+04	2.08E+05	1.67E+05	1.78E+05	1.15E+05	1.52E+05	1.55E+05	C12136	ko00941,ko01110
Lacp010598	2.87E+02	1.59E+02	2.86E+02	C20H30O	[M+H]+	Kaur-16-en-19-al	Terpenoids	Ditepenoids	-	5.19E+04	5.15E+04	5.68E+04	4.42E+05	4.05E+05	4.05E+05	2.72E+04	6.36E+04	3.80E+04	-	-
Waxn001226	4.59E+02	1.61E+02	4.60E+02	C19H24O13	[M-H]-	1-Caffeoyl-6-Erythrosyl-Beta-D-Glucose	Phenolic acids	Phenolic acids	-	4.19E+04	2.97E+04	3.99E+04	3.02E+04	3.08E+04	2.71E+04	7.82E+04	1.06E+05	1.10E+05	-	-
Lmhp003162	7.87E+02	6.25E+02	7.86E+02	C34H42O21	[M+H]+	Chrysoeriol-6,8-di-C-glucoside-4'-O-glucoside*	Flavonoids	Flavones	-	1.60E+06	1.36E+06	1.65E+06	1.49E+06	5.86E+06	2.72E+06	7.74E+05	1.90E+06	1.32E+06	-	-
Hmpp003270	4.49E+02	2.87E+02	4.48E+02	C21H20O11	[M+H]+	Luteolin-4'-O-glucoside*	Flavonoids	Flavones	6920-38-3	6.24E+07	6.52E+07	3.27E+07	2.11E+07	2.78E+07	2.83E+07	3.47E+06	2.68E+06	2.84E+06	-	-
mws1329	4.63E+02	3.01E+02	4.64E+02	C21H20O12	[M-H]-	Quercetin-7-O-glucoside*	Flavonoids	Flavonols	491-50-9	2.15E+07	1.34E+07	1.97E+07	1.04E+07	6.50E+06	8.09E+06	1.29E+06	9.80E+05	2.55E+06	C12639	-
MWSmce709	1.30E+02	1.03E+02	1.29E+02	C9H7N	[M+H]+	Isoquinoline	Alkaloids	Isoquinoline alkaloids	119-65-3	4.10E+06	4.21E+06	4.65E+06	1.83E+06	1.62E+06	1.72E+06	4.59E+04	2.66E+05	1.35E+05	C06323	-
MWSmce617	2.47E+02	1.75E+02	2.46E+02	C14H14O4	[M+H]+	Marmesin	Lignans and Coumarins	Coumarins	13849-08-6	3.97E+05	9.35E+05	4.75E+05	2.41E+05	2.90E+05	3.34E+05	5.01E+05	6.87E+05	6.36E+05	-	-
Wagp008065	3.89E+02	3.59E+02	3.88E+02	C20H20O8	[M+H]+	3-Hydroxy-3',4',5,5',7-Pentamethoxyflavone*	Flavonoids	Flavones	-	1.19E+06	1.08E+06	1.12E+06	4.14E+06	5.16E+06	4.67E+06	9.04E+06	1.50E+07	1.27E+07	-	-
Hmxp007703	3.75E+02	2.11E+02	3.74E+02	C20H22O7	[M+H]+	5,7,8,3',4'-Pentamethoxyflavanone	Flavonoids	Flavones	-	4.35E+06	3.99E+06	4.75E+06	7.97E+05	5.90E+05	7.29E+05	1.53E+07	2.14E+07	1.44E+07	-	-
Lcsn000626	2.61E+02	1.81E+02	2.62E+02	C12H6O7	[M-H]-	Rubusin B	Others	Others	-	1.99E+07	1.66E+07	2.39E+07	1.24E+07	1.12E+07	1.23E+07	1.16E+07	1.31E+07	7.18E+06	-	-
pmb2987	4.87E+02	1.63E+02	4.88E+02	C24H24O11	[M-H]-	Acacetin-7-O-(6''-O-acetyl)glucoside	Flavonoids	Flavones	-	8.46E+04	8.51E+04	7.09E+04	3.01E+05	2.49E+05	2.70E+05	1.98E+05	2.85E+05	2.74E+05	-	-
Hmgn001653	1.37E+02	9.30E+01	1.38E+02	C7H6O3	[M-H]-	Protocatechualdehyde	Phenolic acids	Phenolic acids	139-85-5	1.32E+06	1.21E+06	1.19E+06	4.52E+06	4.01E+06	4.57E+06	5.98E+07	7.38E+07	6.08E+07	C16700	ko00950
Hmcp001578	6.41E+02	4.79E+02	6.40E+02	C28H32O17	[M+H]+	Isorhamnetin-3,7-O-diglucoside	Flavonoids	Flavonols	6758-51-6	1.05E+06	1.18E+06	1.00E+06	6.31E+06	5.87E+06	6.42E+06	2.94E+06	3.24E+06	2.25E+06	-	-
Lmmn001643	1.63E+02	1.19E+02	1.64E+02	C9H8O3	[M-H]-	2-Hydroxycinnamic acid*	Phenolic acids	Phenolic acids	583-17-5	2.30E+05	1.64E+05	1.83E+05	5.43E+05	3.33E+05	5.26E+05	1.33E+07	1.82E+07	1.56E+07	C01772	ko00360,ko00999,ko01100,ko01110
pmf0392	3.17E+02	1.67E+02	3.16E+02	C17H16O6	[M+H]+	Persicogenin (5,3'-dihydroxy-7,4'-dimethoxyflavanone)	Flavonoids	Flavanones	28590-40-1	8.23E+05	1.23E+06	6.94E+05	2.66E+06	3.60E+06	3.10E+06	2.95E+06	4.32E+06	3.94E+06	-	-
Lchp000011	5.19E+02	3.47E+02	5.18E+02	C26H30O11	[M+H]+	Simplexoside	Lignans and Coumarins	Lignans	74061-78-2	3.48E+04	4.11E+04	7.42E+04	1.37E+04	7.64E+04	1.33E+04	2.83E+04	7.25E+04	9.07E+04	C10885	-
Zmnn011234	3.54E+02	3.24E+02	3.55E+02	C20H21NO5	[M-H]-	Buntanine	Alkaloids	Quinoline alkaloids	119116-85-7	2.04E+06	1.14E+06	1.35E+06	4.50E+04	4.37E+04	5.02E+04	3.49E+06	3.81E+06	2.65E+06	C10653	-
Wagp005587	7.53E+02	3.01E+02	7.52E+02	C34H40O19	[M+H]+	Sorbifolin 5-[6''-(3-Hydroxy-3-Methylglutaryl)Glucoside]Rhamnoside	Flavonoids	Flavones	-	1.02E+05	5.43E+04	5.17E+04	9.15E+06	8.58E+06	7.99E+06	1.03E+05	1.76E+05	2.00E+05	-	-
pmb3075	3.19E+02	1.45E+02	3.20E+02	C16H16O7	[M-H]-	3-O-p-Coumaroylshikimic acid	Phenolic acids	Phenolic acids	-	7.13E+05	6.95E+05	4.58E+05	1.54E+05	7.89E+04	1.38E+05	3.46E+05	6.01E+05	4.67E+05	-	-
Zbdn007423	2.07E+02	1.92E+02	2.08E+02	C11H12O4	[M-H]-	6,7-Dimethoxy-4-chromanone	Flavonoids	Other Flavonoids	-	7.00E+05	5.35E+05	6.12E+05	2.87E+05	3.09E+05	2.79E+05	7.27E+05	8.39E+05	8.85E+05	-	-
mws2212	1.79E+02	1.35E+02	1.80E+02	C9H8O4	[M-H]-	Caffeic acid	Phenolic acids	Phenolic acids	331-39-5	3.61E+06	2.75E+06	3.65E+06	7.18E+06	7.47E+06	7.78E+06	2.06E+07	2.28E+07	2.25E+07	C01197	ko00940,ko01100,ko01110
mws1074	1.77E+02	1.21E+02	1.78E+02	C9H6O4	[M-H]-	Daphnetin	Lignans and Coumarins	Coumarins	486-35-1	1.84E+04	4.00E+04	3.21E+04	5.43E+04	2.82E+04	3.00E+04	1.60E+05	2.14E+05	2.02E+05	C03093	-
pmb1207	3.39E+02	1.77E+02	3.38E+02	C19H14O6	[M+H]+	O-Feruloyl 3-hydroxycoumarin	Lignans and Coumarins	Coumarins	-	4.34E+06	3.05E+06	3.22E+06	1.58E+06	1.49E+06	1.37E+06	7.13E+06	6.30E+06	5.61E+06	-	-
Lmjp007279	3.59E+02	3.26E+02	3.58E+02	C19H18O7	[M+H]+	Penduletin 4'-Methyl Ether (5-Hydroxy-3,6,7,4'-Tetramethoxyflavone)	Flavonoids	Flavones	14787-34-9	1.15E+05	1.38E+05	1.23E+05	1.60E+06	1.44E+06	1.48E+06	4.29E+05	7.06E+05	4.75E+05	-	-
pme0088	2.85E+02	1.51E+02	2.86E+02	C15H10O6	[M-H]-	Luteolin (5,7,3',4'-Tetrahydroxyflavone)	Flavonoids	Flavones	491-70-3	1.14E+07	1.20E+07	1.12E+07	1.43E+05	1.92E+05	1.74E+05	1.94E+06	1.16E+06	1.55E+06	C01514	ko00941,ko00944,ko01100,ko01110
Wagp006865	2.19E+02	1.61E+02	2.18E+02	C12H10O4	[M+H]+	2,3-Dihydroxanthotoxin	Lignans and Coumarins	Coumarins	3779-03-1	6.16E+05	6.99E+05	6.48E+05	8.80E+05	8.93E+05	9.13E+05	9.69E+05	7.18E+05	9.41E+05	-	-
MWSmce466	1.35E+02	9.20E+01	1.36E+02	C8H8O2	[M-H]-	4-Hydroxyacetophenone	Phenolic acids	Phenolic acids	99-93-4	1.36E+05	9.55E+04	1.80E+05	8.66E+04	8.57E+04	6.13E+04	2.96E+06	4.06E+06	2.85E+06	C10700	ko01100
pmb0706	7.13E+02	4.65E+02	7.12E+02	C30H32O20	[M+H]+	Quercetin-3-O-(6''-O-malonyl)glucosyl-5-O-glucoside	Flavonoids	Flavonols	-	9.90E+04	1.21E+05	1.77E+05	2.43E+05	3.48E+05	3.70E+05	2.00E+04	4.26E+03	2.67E+04	-	-
mws0102	1.60E+02	1.16E+02	1.61E+02	C9H7NO2	[M-H]-	Indole-5-carboxylic acid*	Alkaloids	Plumerane	1670-81-1	6.13E+04	5.39E+04	5.65E+04	3.25E+04	2.57E+04	2.63E+04	1.66E+06	1.92E+06	1.52E+06	-	-
Zmjp004875	3.47E+02	3.15E+02	3.46E+02	C17H14O8	[M+H]+	5,6,3',4'-Tetrahydroxy-3,7-dimethoxyflavone	Flavonoids	Flavones	-	5.96E+07	5.29E+07	5.92E+07	3.15E+07	3.15E+07	2.86E+07	7.69E+05	9.59E+05	7.14E+05	-	-
Qmyp101409	3.11E+02	9.51E+01	3.10E+02	C18H30O4	[M+H]+	Septemlobin E	Terpenoids	Sesquiterpenoids	-	1.15E+05	1.14E+05	1.23E+05	1.12E+05	6.93E+04	9.25E+04	2.06E+05	1.52E+05	1.69E+05	-	-
pma1840	2.50E+02	1.47E+02	2.50E+02	C14H20NO3+	[M]+	4-Coumaroylcholine	Alkaloids	Phenolamine	-	1.56E+05	4.52E+04	1.96E+05	6.12E+04	2.83E+05	6.94E+04	1.78E+06	1.95E+06	2.87E+06	-	-
Lahp009138	3.97E+02	2.33E+02	3.96E+02	C22H20O7	[M+H]+	Ferolactone	Lignans and Coumarins	Coumarins	-	2.95E+05	3.21E+05	3.43E+05	2.11E+05	1.83E+05	1.78E+05	9.22E+05	1.31E+06	1.02E+06	-	-
pmn001384	5.15E+02	3.53E+02	5.16E+02	C25H24O12	[M-H]-	Isochlorogenic acid C*	Phenolic acids	Phenolic acids	57378-72-0	3.66E+05	4.36E+05	4.02E+05	1.42E+07	2.36E+07	1.72E+07	1.24E+05	1.11E+05	8.66E+04	-	-
Wagp008002	3.02E+02	2.87E+02	3.01E+02	C16H15NO5	[M+H]+	1,5-Dihydroxy-2,3-Dimethoxy-10-Methyl-9-Acridone	Alkaloids	Alkaloids	-	9.29E+06	3.77E+06	6.64E+06	5.01E+05	6.66E+05	8.67E+05	7.29E+06	8.70E+06	8.22E+06	-	-
Lmqp002761	3.13E+02	1.51E+02	3.12E+02	C19H20O4	[M+H]+	Alnusonol	Phenolic acids	Phenolic acids	52330-12-8	2.47E+06	1.24E+06	1.31E+06	2.37E+06	2.93E+06	2.43E+06	1.78E+06	4.80E+06	1.73E+06	-	-
Hmsn002272	3.27E+02	1.65E+02	3.28E+02	C15H20O8	[M-H]-	Demethyl coniferin	Phenolic acids	Phenolic acids	-	8.85E+04	1.07E+05	8.24E+04	7.77E+05	7.26E+05	8.34E+05	4.39E+05	1.78E+05	1.57E+05	-	-
MWSHC20168	1.53E+02	1.09E+02	1.54E+02	C7H6O4	[M-H]-	Methyl cumalate	Phenolic acids	Phenolic acids	6018-41-3	8.01E+05	7.02E+05	6.91E+05	9.49E+05	1.59E+06	1.37E+06	3.15E+07	3.80E+07	3.92E+07	-	-
Smbp006069	2.23E+02	1.90E+02	2.22E+02	C11H10O5	[M+H]+	5,7-dimethoxy-8-hydroxycoumarin	Lignans and Coumarins	Coumarins	-	6.82E+05	9.47E+05	1.77E+06	9.00E+00	9.00E+00	9.00E+00	9.00E+00	9.00E+00	9.00E+00	-	-
HJAP157	3.34E+02	3.19E+02	3.33E+02	C20H15NO4	[M+H]+	Norchelerythrine	Alkaloids	Isoquinoline alkaloids	6900-99-8	1.08E+06	1.02E+06	1.35E+06	9.97E+06	7.48E+06	7.20E+06	1.06E+05	1.85E+05	6.00E+05	C12226	-
pme3081	1.69E+02	1.34E+02	1.68E+02	C8H12N2O2	[M+H]+	4-(Aminomethyl)-5-(hydroxymethyl)-2-methylpyridin-3-ol	Alkaloids	Alkaloids	85-87-0	1.07E+06	2.15E+06	1.04E+06	4.05E+05	4.16E+05	4.17E+05	3.45E+05	4.17E+05	2.97E+05	C00534	ko00750,ko01100
Lmzn002255	7.41E+02	7.09E+02	7.42E+02	C33H42O19	[M-H]-	Naringenin-7-O-Rutinoside-5-O-glucoside	Flavonoids	Flavanones	-	3.41E+05	1.58E+05	3.33E+05	2.90E+05	5.96E+05	5.59E+05	2.61E+04	3.26E+04	3.07E+04	-	-
Wasn003200	3.85E+02	2.09E+02	3.86E+02	C16H18O11	[M-H]-	O-Feruloylgalactaric acid	Phenolic acids	Phenolic acids	-	1.05E+07	9.04E+06	1.10E+07	6.20E+06	6.75E+06	6.28E+06	3.13E+06	3.69E+06	2.32E+06	C03156	-
Wagp009874	4.05E+02	3.75E+02	4.04E+02	C20H20O9	[M+H]+	3',4'-Dihydroxy-5,6,7,8,5'-Pentamethoxyflavone*	Flavonoids	Flavones	-	1.82E+07	2.29E+07	2.98E+07	1.19E+07	1.45E+07	1.07E+07	6.15E+06	8.81E+06	1.26E+07	-	-
Zmyn002321	1.07E+02	1.06E+02	1.08E+02	C7H8O	[M-H]-	4-Methylphenol	Phenolic acids	Phenolic acids	106-44-5	3.02E+04	3.23E+03	2.84E+03	9.00E+00	9.00E+00	9.00E+00	4.69E+05	5.83E+05	3.91E+05	C01468	ko01100
Jmgn004021	4.49E+02	2.69E+02	4.50E+02	C21H22O11	[M-H]-	6-C-Glucosyl-2-Hydroxynaringenin	Flavonoids	Flavanones	-	4.18E+06	4.06E+06	4.61E+06	7.81E+05	8.70E+05	8.34E+05	1.26E+05	6.40E+04	4.95E+04	-	-
Wafn002319	5.15E+02	3.23E+02	5.16E+02	C22H28O14	[M-H]-	4-O-(3'-O-alpha-D-Glucopyranosyl)caffeoylquinic acid	Phenolic acids	Phenolic acids	1401352-63-3	2.06E+06	1.85E+06	1.61E+06	1.95E+06	2.18E+06	1.88E+06	2.78E+04	3.26E+04	2.94E+04	-	-
zjbp111601	2.37E+02	1.45E+02	2.36E+02	C15H24O2	[M+H]+	Baimuxinal	Terpenoids	Sesquiterpenoids	86408-21-1	9.80E+03	1.15E+04	2.51E+04	6.76E+04	8.15E+04	9.45E+04	4.18E+04	8.76E+04	3.89E+04	-	-
MA10107783	2.07E+02	1.19E+02	2.08E+02	C10H8O5	[M-H]-	3-[(1-Carboxyvinyl)oxy]benzoic acid	Phenolic acids	Phenolic acids	16929-37-6	3.11E+05	2.95E+05	3.91E+05	2.10E+05	2.37E+05	2.28E+05	9.00E+00	9.00E+00	9.00E+00	C20772	ko00130,ko01100,ko01110,ko01240
pmn001420	3.41E+02	1.79E+02	3.42E+02	C15H18O9	[M-H]-	1-O-Caffeoyl-��-D-glucose*	Phenolic acids	Phenolic acids	14364-08-0	2.56E+06	2.68E+06	2.84E+06	5.08E+06	3.71E+06	5.18E+06	5.27E+06	5.52E+06	4.67E+06	C10433	-
Hmln000873	3.31E+02	1.69E+02	3.32E+02	C13H16O10	[M-H]-	2-O-Galloyl-D-glucose	Phenolic acids	Phenolic acids	-	2.53E+06	2.25E+06	2.81E+06	3.11E+06	2.06E+06	2.55E+06	4.20E+05	9.49E+05	3.63E+05	-	-
Hmmp007513	3.75E+02	3.45E+02	3.74E+02	C19H18O8	[M+H]+	5,7-Dihydroxy-6,3',4',5'-tetramethoxyflavone (Arteanoflavone)*	Flavonoids	Flavones	68710-17-8	6.25E+05	7.53E+05	7.80E+05	4.10E+06	4.72E+06	3.68E+06	1.20E+06	1.53E+06	2.15E+06	-	-
Wagp001323	1.80E+02	1.21E+02	1.79E+02	C11H17NO	[M+H]+	4-[2-(1-methylethyl)aminoethyl]phenol	Alkaloids	Quinoline alkaloids	-	2.27E+07	2.03E+07	2.14E+07	2.38E+05	3.04E+04	9.58E+04	5.17E+05	6.64E+05	3.77E+05	-	-
Lmhn002573	3.99E+02	2.05E+02	4.00E+02	C17H20O11	[M-H]-	Sinapoylglucuronic acid	Phenolic acids	Phenolic acids	-	3.64E+06	4.00E+06	3.72E+06	5.07E+06	5.00E+06	5.40E+06	4.02E+06	5.52E+06	3.14E+06	-	-
Wasn006403	4.17E+02	1.21E+02	4.18E+02	C20H18O10	[M-H]-	2,3-Dibenzoylglucaric acid	Phenolic acids	Phenolic acids	-	6.28E+05	3.99E+05	7.78E+05	9.50E+06	9.62E+06	8.83E+06	2.41E+06	3.64E+06	2.68E+06	-	-
Hmxp006586	3.29E+02	2.99E+02	3.28E+02	C18H16O6	[M+H]+	5-Hydroxy-7,3',4'-trimethoxyflavone*	Flavonoids	Flavones	29080-58-8	3.27E+05	2.84E+05	5.69E+05	1.81E+07	3.04E+07	2.23E+07	7.58E+06	1.46E+07	1.63E+07	-	-
Lmyn005006	5.95E+02	2.87E+02	5.96E+02	C30H28O13	[M-H]-	Eriodictyol-7-O-(6''-O-p-coumaroyl)glucoside	Flavonoids	Flavanones	-	1.71E+07	1.91E+07	1.69E+07	1.99E+05	2.64E+05	2.29E+05	1.92E+06	1.07E+06	1.58E+06	-	-
Hmdn001667	4.63E+02	3.01E+02	4.64E+02	C20H16O13	[M-H]-	Ellagic acid-4-O-glucoside	Tannins	Tannin	-	2.24E+07	2.28E+07	2.18E+07	6.74E+05	7.56E+05	5.53E+05	5.06E+07	3.14E+07	3.90E+07	-	-
Smcp001137	1.88E+02	1.18E+02	1.87E+02	C11H9NO2	[M+H]+	naphthisoxazol A	Alkaloids	Alkaloids	-	5.43E+06	4.60E+06	5.80E+06	1.96E+06	1.44E+06	1.81E+06	1.38E+05	1.09E+05	4.63E+04	-	-
Lmgp004152	5.95E+02	4.45E+02	5.94E+02	C27H30O15	[M+H]+	Diosmetin-8-C-(2''-O-arabinosyl)glucoside	Flavonoids	Flavones	-	3.10E+07	1.69E+07	2.84E+07	2.30E+07	1.21E+07	1.21E+07	3.65E+06	6.58E+06	5.74E+06	-	-
Zmhp003514	3.01E+02	2.86E+02	3.00E+02	C16H12O6	[M+H]+	6,7,8-Tetrahydroxy-5-methoxyflavone*	Flavonoids	Flavones	-	5.88E+05	2.44E+05	1.10E+06	2.75E+05	3.18E+05	3.59E+05	2.36E+06	3.57E+06	3.32E+06	-	-
Wagp009375	3.43E+02	3.13E+02	3.42E+02	C19H18O6	[M+H]+	3,5,6,7-Tetramethoxyflavone	Flavonoids	Flavones	75413-07-9	1.10E+06	9.94E+05	1.05E+06	3.99E+06	3.91E+06	3.98E+06	3.89E+06	5.30E+06	4.56E+06	-	-
pmp000115	4.19E+02	4.04E+02	4.18E+02	C21H22O9	[M+H]+	Monohydroxy-hexamethoxyflavone	Flavonoids	Flavones	-	1.94E+06	1.95E+06	2.09E+06	1.42E+06	1.22E+06	1.20E+06	7.87E+05	1.38E+06	1.08E+06	-	-
Waln002782	3.71E+02	1.93E+02	3.72E+02	C16H20O10	[M-H]-	1'-Galactoyl Ferulic acid	Phenolic acids	Phenolic acids	-	1.75E+05	1.51E+05	1.55E+05	1.95E+06	1.58E+06	2.11E+06	1.36E+06	1.47E+06	1.88E+06	-	-
HJN003	3.85E+02	2.23E+02	3.86E+02	C17H22O10	[M-H]-	1-O-Sinapoyl-��-D-glucose	Phenolic acids	Phenolic acids	-	4.67E+06	4.71E+06	4.20E+06	5.68E+06	6.37E+06	4.93E+06	1.53E+06	1.96E+06	1.07E+06	C01175	ko00940,ko01110
Waln003742	3.41E+02	1.95E+02	3.42E+02	C15H18O9	[M-H]-	1-O-p-Coumaroyl Galactonic Acid*	Phenolic acids	Phenolic acids	-	6.88E+05	6.35E+05	6.64E+05	3.07E+06	3.10E+06	2.87E+06	1.31E+06	1.60E+06	1.56E+06	-	-
MWSHY0091	4.55E+02	4.09E+02	4.54E+02	C26H30O7	[M+H]+	Obacunone	Terpenoids	Triterpene	751-03-1	4.58E+06	4.44E+06	4.79E+06	2.83E+06	2.57E+06	2.85E+06	4.29E+06	4.97E+06	4.74E+06	C08775	-
Lahp003268	7.57E+02	5.77E+02	7.56E+02	C33H40O20	[M+H]+	Vicenin-2,6''-O-Glucoside	Flavonoids	Flavones	-	3.43E+06	3.74E+06	3.24E+06	2.13E+06	2.88E+06	3.09E+06	2.02E+06	2.96E+06	2.38E+06	-	-
pmp001236	2.07E+02	1.21E+02	2.06E+02	C11H10O4	[M+H]+	Clove chromone	Others	Chromone	-	1.10E+05	4.56E+04	1.35E+05	1.20E+05	9.87E+04	1.18E+05	6.73E+05	8.73E+05	6.13E+05	-	-
pmp001229	2.09E+02	1.25E+02	2.08E+02	C12H16O3	[M+H]+	Senkyunolide K	Others	Lactones	114569-33-4	2.18E+05	1.40E+05	4.42E+05	1.82E+04	1.54E+04	1.11E+04	2.96E+05	2.46E+05	2.33E+05	-	-
Wcfn008271	2.39E+02	2.23E+02	2.40E+02	C14H8O4	[M-H]-	Danthron; 1,8-Dihydroxyanthraquinone	Quinones	Anthraquinone	117-10-2	4.85E+07	4.42E+07	4.43E+07	4.20E+07	4.67E+07	4.24E+07	1.74E+08	1.72E+08	1.60E+08	C10312	-
pmb0725	6.69E+02	3.31E+02	6.68E+02	C33H32O15	[M+H]+	Tricin-7-O-(2''-feruloyl)glucoside	Flavonoids	Flavones	-	1.60E+05	1.44E+05	2.69E+05	3.98E+05	4.91E+05	4.84E+05	1.93E+06	1.73E+06	2.49E+06	-	-
Lmmp002080	1.93E+02	1.05E+02	1.92E+02	C11H16N2O	[M+H]+	N-(4-Aminobutyl)benzamide	Alkaloids	Alkaloids	5692-23-9	2.23E+06	1.79E+06	1.83E+06	6.13E+06	4.16E+06	4.22E+06	4.03E+05	4.12E+05	1.46E+06	-	-
mws0444	1.52E+02	1.08E+02	1.53E+02	C7H7NO3	[M-H]-	3-Aminosalicylic acid	Phenolic acids	Phenolic acids	570-23-0	1.18E+05	8.40E+04	1.24E+05	2.14E+05	1.64E+05	1.29E+05	1.35E+06	1.77E+06	1.51E+06	-	-
Lmxn007955	3.59E+02	3.29E+02	3.60E+02	C18H16O8	[M-H]-	Sudachitin	Flavonoids	Flavones	4281-28-1	6.77E+05	4.29E+05	8.57E+05	7.04E+06	9.40E+06	9.12E+06	1.60E+07	2.29E+07	2.09E+07	-	-
MWSslk138	1.69E+02	1.51E+02	1.70E+02	C7H6O5	[M-H]-	2,3,4-Trihydroxybenzoic acid	Phenolic acids	Phenolic acids	610-02-6	1.67E+04	5.83E+03	1.24E+04	1.06E+04	1.93E+04	1.69E+04	1.39E+05	1.75E+05	1.72E+05	-	-
MWSHY0013	2.55E+02	1.81E+02	2.54E+02	C15H10O4	[M+H]+	3,4'-Dihydroxyflavone	Flavonoids	Flavones	14919-49-4	3.22E+05	2.94E+05	3.92E+05	2.26E+04	1.17E+04	1.28E+04	2.19E+05	2.81E+05	2.67E+05	-	-
Lmcp005645	3.31E+02	2.87E+02	3.30E+02	C17H14O7	[M+H]+	Quercetin-3,4'-Dimethyl Ether	Flavonoids	Flavonols	33429-83-3	5.44E+04	4.86E+04	5.79E+04	3.64E+04	7.69E+04	5.95E+04	1.63E+06	1.93E+06	1.34E+06	-	-
Lmmp003903	4.91E+02	2.87E+02	4.90E+02	C23H22O12	[M+H]+	Kaempferol-3-O-(2''-O-acetyl)glucoside	Flavonoids	Flavonols	-	8.81E+04	3.20E+04	8.54E+04	2.74E+05	2.65E+05	2.27E+05	4.04E+04	3.02E+05	8.16E+04	-	-
Lajp006434	5.07E+02	3.45E+02	5.06E+02	C24H26O12	[M+H]+	3',5'-dihydroxy-5,7,4'-trimethoxyflavone glucoside	Flavonoids	Flavones	-	3.20E+05	2.38E+05	3.57E+05	1.45E+06	1.38E+06	1.15E+06	8.84E+05	1.46E+06	1.31E+06	-	-
Wagp008361	2.91E+02	2.19E+02	2.90E+02	C16H18O5	[M+H]+	Isosibiricin	Lignans and Coumarins	Coumarins	-	3.38E+05	3.72E+05	2.96E+05	7.85E+03	1.52E+04	5.27E+03	3.32E+04	3.85E+04	5.52E+04	-	-
pme1439	1.65E+02	1.19E+02	1.64E+02	C9H8O3	[M+H]+	p-Coumaric acid	Phenolic acids	Phenolic acids	501-98-4	1.90E+05	3.00E+05	4.52E+05	1.29E+06	3.57E+05	4.91E+05	6.13E+06	1.40E+07	6.12E+06	C00811	ko00130,ko00350,ko00940,ko00950,ko01100,ko01110
Wagp009413	3.75E+02	3.45E+02	3.74E+02	C19H18O8	[M+H]+	5,7-Dihydroxy-3,4',6,8-tetramethoxyflavone*	Flavonoids	Flavones	50461-86-4	6.22E+05	5.40E+05	6.02E+05	3.73E+06	5.12E+06	3.88E+06	1.17E+06	1.47E+06	1.99E+06	-	-
Qmzp101822	4.03E+02	1.89E+02	4.02E+02	C21H22O8	[M+H]+	Zanthplanispine	Lignans and Coumarins	Lignans	-	2.24E+05	1.76E+05	1.91E+05	3.74E+04	6.20E+04	6.60E+04	1.31E+05	2.30E+05	1.79E+05	-	-
Lhjp120712	5.31E+02	3.69E+02	5.30E+02	C25H22O13	[M+H]+	Hydroxydaphnoretin glucoside	Lignans and Coumarins	Coumarins	-	6.40E+06	6.69E+06	5.39E+06	6.57E+06	1.02E+07	7.01E+06	2.34E+06	1.66E+06	2.69E+06	-	-
MWSmce342	3.11E+02	1.35E+02	3.12E+02	C13H12O9	[M-H]-	2-Caffeoyl-L-tartaric acid (Caftaric acid)	Phenolic acids	Phenolic acids	67879-58-7	5.76E+04	4.42E+04	4.07E+04	1.23E+05	1.87E+05	1.51E+05	6.09E+04	9.87E+04	1.12E+05	-	-
Wcgn012724	2.81E+02	1.99E+02	2.82E+02	C16H26O4	[M-H]-	6-Hydroxyphomodiol	Others	Others	-	3.98E+05	3.72E+05	3.92E+05	2.66E+05	2.57E+05	2.55E+05	1.78E+06	2.23E+06	2.07E+06	-	-
HJAP012	4.19E+02	3.83E+02	4.18E+02	C20H18O10	[M+H]+	Luteolin-8-C-arabinoside	Flavonoids	Flavones	-	6.84E+06	8.46E+06	6.69E+06	5.36E+05	7.97E+05	1.30E+06	1.10E+06	7.54E+05	5.24E+05	-	-
Hmhp005846	3.45E+02	3.30E+02	3.44E+02	C18H16O7	[M+H]+	Tenaxin I	Flavonoids	Flavones	86926-52-5	4.31E+05	4.01E+05	9.12E+05	2.38E+06	2.59E+06	2.41E+06	1.70E+06	3.07E+06	2.84E+06	-	-
Wagp007859	3.59E+02	3.29E+02	3.58E+02	C19H18O7	[M+H]+	Hypolaetin 7,8,3',4'-Tetramethyl Ether	Flavonoids	Flavones	-	1.18E+04	2.38E+04	2.13E+04	2.21E+06	3.79E+06	2.54E+06	1.11E+06	1.83E+06	2.17E+06	-	-
Lsmp121605	3.22E+02	1.77E+02	3.21E+02	C16H19NO6	[M+H]+	Dihydroxybalfourodine	Alkaloids	Quinoline alkaloids	-	1.19E+05	1.38E+05	9.00E+00	2.25E+05	1.91E+05	2.10E+05	9.88E+05	1.26E+06	9.27E+05	-	-
MWSmce701	1.35E+02	7.91E+01	1.34E+02	C9H10O	[M+H]+	4-Ethylbenzaldehyde	Others	Aldehyde compounds	4748-78-1	6.37E+05	4.36E+05	6.63E+05	9.56E+05	9.24E+05	9.77E+05	2.56E+06	4.66E+06	3.15E+06	-	-
Wayp004564	1.82E+02	1.36E+02	1.81E+02	C9H11NO3	[M+H]+	4-hydroxy-4-(3-pyridyl)-butanoic acid	Alkaloids	Pyridine alkaloids	15569-97-8	2.25E+06	1.90E+06	2.18E+06	6.69E+06	5.33E+06	5.63E+06	1.22E+06	1.95E+06	8.22E+05	C19579	-
mws4085	2.23E+02	1.93E+02	2.24E+02	C11H12O5	[M-H]-	Sinapic acid	Phenolic acids	Phenolic acids	530-59-6	1.49E+06	1.50E+06	1.92E+06	2.31E+06	3.24E+06	2.22E+06	3.99E+06	4.58E+06	2.53E+06	C00482	ko00940,ko01100,ko01110
Wasn005073	4.65E+02	3.15E+02	4.66E+02	C21H22O12	[M-H]-	Protocatechuic acid 4-O-(2''-O-Vanilloyl)Glucoside	Phenolic acids	Phenolic acids	-	1.67E+05	2.04E+05	1.96E+05	1.28E+05	1.00E+05	1.36E+05	1.39E+05	2.12E+05	1.07E+05	-	-
Lakn003294	3.43E+02	1.81E+02	3.44E+02	C15H20O9	[M-H]-	2-��-D-Glucopyranosyloxy-5-hydroxyphenylacetic acidmethylester	Phenolic acids	Phenolic acids	-	1.46E+05	1.64E+05	1.69E+05	2.95E+05	2.93E+05	3.28E+05	2.77E+05	4.53E+05	6.63E+05	-	-
Lajp004644	2.07E+02	1.31E+02	2.06E+02	C11H10O4	[M+H]+	Murrayacarpin A	Lignans and Coumarins	Coumarins	120693-43-8	6.41E+05	6.25E+05	6.53E+05	4.06E+05	5.05E+05	6.00E+05	1.19E+05	9.09E+05	1.09E+05	-	-
Wasn002902	3.55E+02	2.09E+02	3.56E+02	C15H16O10	[M-H]-	O-p-Coumaroylgalactaric acid	Phenolic acids	Phenolic acids	-	5.01E+07	4.12E+07	4.64E+07	6.57E+07	5.81E+07	5.82E+07	2.87E+07	3.72E+07	2.70E+07	-	-
Wasn002329	3.66E+02	1.60E+02	3.67E+02	C16H17NO9	[M-H]-	Xanthurenic Acid 8-O-Glucoside	Alkaloids	Quinoline alkaloids	97451-32-6	2.22E+07	1.55E+07	2.36E+07	1.89E+07	1.94E+07	1.78E+07	1.40E+07	2.20E+07	1.43E+07	-	-
MWSHC2097	4.71E+02	4.25E+02	4.70E+02	C26H30O8	[M+H]+	limonin	Terpenoids	Triterpene	1180-71-8	3.69E+06	3.98E+06	4.91E+06	7.95E+06	4.46E+06	7.04E+06	3.98E+06	3.88E+06	2.54E+06	-	-
Hmcp001658	7.27E+02	4.79E+02	7.26E+02	C31H34O20	[M+H]+	Isorhamnetin-3-O-(6''-malonyl)glucoside-7-O-glucoside	Flavonoids	Flavonols	-	6.91E+05	6.13E+05	4.77E+05	8.37E+05	7.22E+05	9.19E+05	3.42E+04	2.76E+04	1.61E+04	-	-
Zmtn001661	3.15E+02	1.53E+02	3.16E+02	C14H20O8	[M-H]-	Vanilloloside	Phenolic acids	Phenolic acids	74950-96-2	1.53E+06	1.64E+06	1.49E+06	2.16E+06	1.25E+06	1.80E+06	9.00E+00	1.28E+06	5.74E+05	-	-
Wagp010556	3.31E+02	1.97E+02	3.30E+02	C18H18O6	[M+H]+	2',4'-Dihydroxy-2,3',6'-Trimethoxychalcone	Flavonoids	Chalcones	100079-39-8	2.62E+06	2.64E+06	2.69E+06	1.15E+06	9.86E+05	1.10E+06	1.26E+07	1.82E+07	1.38E+07	-	-
mws1622	2.19E+02	1.11E+02	2.18E+02	C15H22O	[M+H]+	��-Cyperone	Others	Ketone compounds	473-08-5	5.19E+05	4.62E+05	6.38E+05	4.90E+05	5.89E+05	5.88E+05	7.06E+05	1.24E+06	7.29E+05	C17090	-
Wagp008981	3.02E+02	2.72E+02	3.01E+02	C16H15NO5	[M+H]+	Grandisine I	Alkaloids	Alkaloids	-	6.03E+06	2.27E+06	7.13E+06	7.12E+05	3.00E+04	9.81E+05	3.65E+07	3.19E+07	2.71E+07	-	-
Lmsn003628	5.47E+02	2.23E+02	5.48E+02	C23H32O15	[M-H]-	6'-O-Sinapoylsucrose	Phenolic acids	Phenolic acids	-	1.93E+05	1.88E+05	1.98E+05	3.47E+05	3.79E+05	3.04E+05	2.25E+05	2.93E+05	1.78E+05	-	-
Lwhp010601	2.74E+02	2.02E+02	2.73E+02	C16H19NO3	[M+H]+	glyconone	Alkaloids	Piperidine alkaloids	-	2.01E+06	3.75E+06	2.78E+06	5.36E+05	4.64E+05	5.78E+05	2.89E+06	1.28E+06	6.84E+05	-	-
HJAP056	4.77E+02	3.15E+02	4.76E+02	C23H24O11	[M+H]+	Dihydroxy-dimethoxyflavone-7-O-glucoside*	Flavonoids	Flavones	-	4.15E+06	2.79E+06	4.58E+06	2.13E+07	2.44E+07	1.73E+07	2.99E+07	5.83E+07	3.93E+07	-	-
pmb2586	5.93E+02	2.86E+02	5.94E+02	C30H26O13	[M-H]-	Gallocatechin-(4����8)-catechin	Flavonoids	Flavanols	-	1.92E+07	1.53E+07	1.53E+07	1.11E+07	3.95E+06	1.22E+07	6.72E+06	6.11E+06	7.95E+06	-	-
pmn001681	1.65E+02	1.49E+02	1.66E+02	C10H14O2	[M-H]-	1-(4-Methoxyphenyl)-1-propanol	Phenolic acids	Phenolic acids	5349-60-0	5.27E+05	5.33E+05	5.02E+05	4.59E+05	4.45E+05	4.89E+05	2.48E+06	2.40E+06	2.17E+06	-	-
Lmsn003111	3.25E+02	1.45E+02	3.26E+02	C15H18O8	[M-H]-	1-O-p-Coumaroyl-��-D-glucose	Phenolic acids	Phenolic acids	7139-64-2	1.27E+07	9.92E+06	7.76E+06	2.08E+07	9.52E+06	1.79E+07	1.81E+06	2.12E+06	1.82E+06	C16827	-
Lmhn002895	4.87E+02	1.93E+02	4.88E+02	C23H20O12	[M-H]-	Feruloylcaffeoyltartaric acid	Phenolic acids	Phenolic acids	-	1.02E+05	9.04E+04	1.09E+05	1.38E+05	2.60E+05	2.36E+05	5.67E+04	5.96E+04	8.63E+04	-	-
Lagp004342	5.23E+02	3.61E+02	5.22E+02	C24H26O13	[M+H]+	5,2',5'-Trihydroxy-3,7,4'-trimethoxyflavone-2'-O-��-D-glucoside	Flavonoids	Flavones	-	1.67E+06	2.22E+06	2.45E+06	2.77E+07	5.10E+07	2.14E+07	3.81E+07	2.38E+07	4.55E+07	-	-
Hmhn004708	3.67E+02	2.05E+02	3.68E+02	C17H20O9	[M-H]-	Cnidioside A	Lignans and Coumarins	Coumarins	141896-53-9	3.08E+05	2.69E+05	2.91E+05	1.91E+05	1.54E+05	1.57E+05	4.52E+05	5.72E+05	4.65E+05	-	-
Cmxn004016	4.51E+02	2.89E+02	4.52E+02	C21H24O11	[M-H]-	Dihydromarein	Flavonoids	Chalcones	-	1.68E+05	1.60E+05	1.41E+05	6.97E+04	6.55E+04	9.89E+04	1.12E+05	7.82E+04	1.17E+05	-	-
Wagp007572	3.59E+02	3.29E+02	3.58E+02	C19H18O7	[M+H]+	Quercetin 3,5,7,3'-tetramethyl ether	Flavonoids	Flavones	-	1.56E+04	2.13E+04	2.89E+04	2.47E+06	3.65E+06	2.82E+06	1.15E+06	1.74E+06	2.34E+06	-	-
Lmbn005172	1.65E+02	1.19E+02	1.66E+02	C9H10O3	[M-H]-	2,6-Dimethoxybenzaldehyde	Phenolic acids	Phenolic acids	3392-97-0	7.07E+04	7.77E+04	7.31E+04	1.18E+05	8.89E+04	9.54E+04	2.10E+06	3.00E+06	2.31E+06	-	-
Hmgp002121	6.09E+02	4.63E+02	6.08E+02	C31H28O13	[M+H]+	Hispidulin-7-O-(6''-O-p-Coumaroyl)Glucoside	Flavonoids	Flavones	-	1.31E+07	1.10E+07	1.41E+07	1.46E+07	1.47E+07	1.53E+07	2.62E+07	3.09E+07	2.66E+07	-	-
Hamp011640	2.56E+02	1.02E+02	2.55E+02	C16H33NO	[M+H]+	palmitic amide	Others	Others	-	1.16E+06	1.19E+06	1.17E+06	1.62E+06	9.74E+05	1.27E+06	1.10E+06	1.15E+06	9.73E+05	-	-
mws1195	1.79E+02	1.47E+02	1.78E+02	C10H10O3	[M+H]+	p-Coumaric acid methyl ester	Phenolic acids	Phenolic acids	3943-97-3	3.16E+05	2.47E+05	2.20E+05	4.73E+05	7.15E+05	5.22E+05	9.70E+05	1.94E+06	1.44E+06	-	-
Wafn001957	3.71E+02	2.09E+02	3.72E+02	C15H16O11	[M-H]-	2-O-Caffeoylglucaric Acid	Phenolic acids	Phenolic acids	-	3.91E+07	4.39E+07	3.41E+07	1.07E+07	1.02E+07	1.11E+07	1.76E+06	2.07E+06	1.45E+06	C03062	-
HJN055	4.35E+02	2.73E+02	4.36E+02	C21H24O10	[M-H]-	Dihydrocharcone-4'-O-glucoside	Flavonoids	Chalcones	-	2.90E+06	2.49E+06	2.50E+06	9.60E+04	4.57E+04	8.77E+04	1.30E+05	1.00E+05	7.07E+04	-	-
Cmyn001328	3.39E+02	1.77E+02	3.40E+02	C15H16O9	[M-H]-	Daphnin*	Lignans and Coumarins	Coumarins	486-55-5	2.74E+05	6.58E+04	7.50E+04	1.97E+05	1.75E+05	1.88E+05	8.60E+05	1.02E+06	8.56E+05	C01421	-
pmb0489	3.97E+02	1.47E+02	3.96E+02	C19H28N2O7	[M+H]+	N-Glucosyl-p-coumaroylputrescine	Alkaloids	Phenolamine	-	2.42E+05	2.07E+05	2.69E+05	7.65E+05	3.49E+05	6.09E+05	2.25E+05	3.01E+05	1.56E+05	-	-
Wagp010836	2.55E+02	1.99E+02	2.54E+02	C16H14O3	[M+H]+	Clausindine	Lignans and Coumarins	Coumarins	50886-70-9	1.74E+05	1.39E+05	1.25E+05	2.61E+05	4.88E+05	2.89E+05	8.45E+04	1.99E+05	2.34E+05	-	-
mws0103	1.46E+02	9.11E+01	1.45E+02	C9H7NO	[M+H]+	Indole-3-carboxaldehyde	Alkaloids	Plumerane	487-89-8	1.74E+05	1.75E+05	2.37E+05	1.40E+05	6.99E+04	9.21E+04	2.53E+06	3.33E+06	1.77E+06	C08493	-
mws1336	1.38E+02	1.20E+02	1.37E+02	C7H7NO2	[M+H]+	4-Aminobenzoic acid	Phenolic acids	Phenolic acids	150-13-0	2.11E+05	1.66E+05	1.70E+05	2.44E+05	1.83E+05	1.72E+05	3.89E+05	5.81E+05	4.50E+05	C00568	ko00790,ko01100,ko01240
Wafn002081	2.85E+02	1.53E+02	2.86E+02	C12H14O8	[M-H]-	Dihydroxybenzoyl xyloside	Phenolic acids	Phenolic acids	-	3.15E+05	3.05E+05	2.47E+05	6.56E+05	3.82E+05	5.70E+05	1.96E+05	2.88E+05	1.01E+05	-	-
Wagp006380	6.95E+02	3.89E+02	6.94E+02	C32H38O17	[M+H]+	Hydroxyauranetin 5-[6''-(3-Hydroxy-3-Methylglutaryl)Glucoside]	Flavonoids	Flavones	-	1.36E+07	9.68E+06	1.25E+07	2.49E+06	2.16E+06	2.31E+06	6.36E+05	9.49E+05	7.60E+05	-	-
MWSmce274	1.23E+02	9.30E+01	1.24E+02	C7H8O2	[M-H]-	Salicyl Alcohol	Phenolic acids	Phenolic acids	90-01-7	7.53E+03	8.02E+03	6.68E+03	2.34E+04	1.42E+04	1.73E+04	1.21E+05	1.67E+05	1.11E+05	C02323	-
Hmcp002298	4.79E+02	3.47E+02	4.78E+02	C22H22O12	[M+H]+	Limocitrin-3-O-arabinoside	Flavonoids	Flavonols	-	1.26E+07	8.14E+06	5.37E+06	1.46E+06	3.85E+06	1.48E+06	1.92E+05	4.90E+05	3.17E+05	-	-
MWSHY0018	4.03E+02	3.73E+02	4.02E+02	C21H22O8	[M+H]+	Nobiletin (5,6,7,8,3',4'-Hexamethoxyflavone)*	Flavonoids	Flavones	478-01-3	4.44E+06	4.05E+06	4.26E+06	7.40E+06	7.37E+06	7.38E+06	9.44E+06	1.10E+07	9.76E+06	C10112	-
Lmhp002800	6.41E+02	3.17E+02	6.40E+02	C28H32O17	[M+H]+	2'-Hydoxy-5-methoxyGenistein-4',7-O-diglucoside	Flavonoids	Isoflavones	-	1.20E+06	9.06E+05	1.18E+06	1.84E+06	1.77E+06	1.28E+06	3.81E+06	4.91E+06	4.88E+06	-	-
Wagp006311	6.07E+02	3.59E+02	6.06E+02	C28H30O15	[M+H]+	Gardenin B 5-(6''-Malonyl)Glucoside	Flavonoids	Flavones	-	2.91E+05	3.58E+05	2.30E+05	1.21E+07	2.11E+07	9.51E+06	3.72E+06	7.35E+06	3.60E+06	-	-
pmp000579	4.63E+02	3.01E+02	4.62E+02	C22H22O11	[M+H]+	Diosmetin-7-O-galactoside	Flavonoids	Flavones	-	3.01E+06	1.56E+06	2.54E+06	9.16E+06	6.20E+06	1.02E+07	1.18E+07	1.34E+07	1.74E+07	-	-
pmn001370	6.81E+02	5.19E+02	6.82E+02	C32H42O16	[M-H]-	Pinoresinol-4,4'-O-di-O-glucoside	Lignans and Coumarins	Lignans	63902-38-5	1.70E+05	1.54E+05	1.59E+05	2.07E+05	2.16E+05	1.60E+05	3.45E+04	2.52E+04	1.06E+05	-	-
pmp000110	3.59E+02	3.44E+02	3.58E+02	C19H18O7	[M+H]+	7-Hydroxy-3,5,6,8-tetramethoxyflavone*	Flavonoids	Flavones	-	1.00E+07	8.28E+06	8.41E+06	7.09E+06	6.65E+06	7.07E+06	3.32E+07	6.25E+07	3.72E+07	-	-
MWSmce632	1.95E+02	9.30E+01	1.94E+02	C10H10O4	[M+H]+	Vanillin acetate	Phenolic acids	Phenolic acids	881-68-5	4.84E+05	4.43E+05	4.26E+05	4.35E+05	3.17E+05	4.16E+05	1.61E+06	2.17E+06	1.49E+06	-	-
Lahp003747	2.74E+02	2.02E+02	2.73E+02	C16H19NO3	[M+H]+	Orijanone	Alkaloids	Quinoline alkaloids	-	2.15E+06	4.76E+06	3.18E+06	6.73E+05	5.73E+05	6.43E+05	3.39E+06	1.20E+06	8.70E+05	-	-
Lsmp122006	5.57E+02	4.11E+02	5.56E+02	C26H36O13	[M+H]+	Rudicoumarin C Rutinoside	Lignans and Coumarins	Coumarins	-	1.17E+05	6.42E+04	1.25E+05	6.00E+04	6.00E+04	5.67E+04	3.44E+05	3.84E+05	1.90E+05	-	-
pmb0490	2.35E+02	1.47E+02	2.34E+02	C13H18N2O2	[M+H]+	p-Coumaroylputrescine	Alkaloids	Phenolamine	34136-53-3	5.28E+06	3.37E+06	4.76E+06	4.33E+06	2.64E+06	4.07E+06	5.59E+05	4.72E+05	3.84E+05	C18326	ko00330,ko01100
Sayp004832	5.47E+02	3.85E+02	5.46E+02	C27H30O12	[M+H]+	Phyllamyricoside B	Lignans and Coumarins	Lignans	-	1.22E+06	2.11E+06	1.84E+06	1.15E+06	2.06E+06	1.69E+06	2.73E+05	3.12E+05	2.54E+05	-	-
MA10074217	1.44E+02	1.15E+02	1.45E+02	C9H7NO	[M-H]-	4-Hydroxyquinoline	Alkaloids	Quinoline alkaloids	611-36-9	1.29E+04	1.67E+04	1.97E+04	7.03E+03	6.83E+03	6.51E+03	3.16E+05	4.19E+05	2.26E+05	C06343	-
Wagp008220	3.43E+02	3.28E+02	3.42E+02	C19H18O6	[M+H]+	Cerrosillin	Flavonoids	Flavones	17182-56-8	3.28E+06	2.88E+06	2.93E+06	4.49E+06	4.59E+06	4.96E+06	1.06E+07	1.42E+07	1.15E+07	-	-
mws4177	1.52E+02	1.20E+02	1.51E+02	C8H9NO2	[M+H]+	Methyl Anthranilate	Phenolic acids	Phenolic acids	134-20-3	5.29E+03	6.67E+03	1.25E+04	9.00E+00	9.00E+00	9.00E+00	2.67E+05	2.92E+05	2.09E+05	C20634	-
Cmbn007148	4.29E+02	4.29E+02	4.30E+02	C22H22O9	[M-H]-	1-O-Feruloyl-3-O-caffeoylglycerol	Phenolic acids	Phenolic acids	-	1.94E+05	1.78E+05	8.83E+04	1.59E+05	1.38E+05	2.50E+05	5.64E+05	7.01E+05	4.81E+05	-	-
Lmdn003756	1.93E+02	1.35E+02	1.94E+02	C10H10O4	[M-H]-	Methyl caffeate	Phenolic acids	Phenolic acids	3843-74-1	4.32E+05	3.18E+05	4.15E+05	8.33E+04	6.93E+04	1.01E+05	4.49E+04	4.33E+04	3.99E+04	C10477	-
Lmgp004217	6.09E+02	4.45E+02	6.08E+02	C28H32O15	[M+H]+	Diosmetin-8-C-(2''-O-rhamnosyl)glucoside	Flavonoids	Flavones	98891-92-0	1.23E+07	6.73E+06	9.95E+06	3.72E+06	3.51E+06	3.36E+06	2.76E+06	3.66E+06	2.86E+06	-	-
MWSHC2053	3.73E+02	3.12E+02	3.72E+02	C20H20O7	[M+H]+	5-Demethoxynobiletin; 3',4',6,7,8-Pentamethoxyflavone*	Flavonoids	Flavones	42206-91-7	2.72E+06	2.69E+06	2.74E+06	4.70E+06	4.11E+06	4.66E+06	1.09E+07	1.61E+07	1.28E+07	-	-
Hmxp006108	3.29E+02	3.14E+02	3.28E+02	C18H16O6	[M+H]+	3-Hydroxy-5,7,8-trimethoxyflavone	Flavonoids	Flavones	103393-10-8	5.84E+06	4.65E+06	4.00E+06	1.10E+07	1.01E+07	1.08E+07	3.51E+07	6.40E+07	4.22E+07	-	-
Smhp007666	3.89E+02	3.59E+02	3.88E+02	C20H20O8	[M+H]+	ageconyflavone C	Flavonoids	Flavones	-	1.19E+06	1.03E+06	1.10E+06	4.50E+06	4.93E+06	4.83E+06	8.90E+06	1.33E+07	1.15E+07	-	-
Lmtn002796	4.49E+02	2.87E+02	4.50E+02	C21H22O11	[M-H]-	Aromadendrin-7-O-glucoside	Flavonoids	Flavanonols	28189-90-4	4.25E+06	4.15E+06	3.37E+06	2.91E+06	2.49E+06	3.61E+06	7.36E+05	6.95E+05	7.50E+05	-	-
mws1179	4.33E+02	2.71E+02	4.34E+02	C21H22O10	[M-H]-	Naringenin-7-O-glucoside (Prunin)*	Flavonoids	Flavanones	529-55-5	1.16E+07	1.56E+07	1.03E+07	7.72E+04	1.28E+05	7.21E+04	8.04E+05	8.13E+05	1.05E+06	C09099	ko00941
Lmsn002815	5.93E+02	2.85E+02	5.94E+02	C27H30O15	[M-H]-	Kaempferol-3-O-rutinoside(Nicotiflorin)	Flavonoids	Flavonols	17650-84-9	3.66E+07	2.94E+07	2.64E+07	1.18E+07	3.89E+06	1.08E+07	1.23E+07	1.18E+07	1.58E+07	C21833	ko00944,ko01110
Lmjp003722	3.75E+02	3.57E+02	3.74E+02	C20H22O7	[M+H]+	2'-Hydroxy-3,4,5,4',6'-pentamethoxychalcone	Flavonoids	Chalcones	-	1.02E+06	8.45E+05	1.03E+06	9.10E+05	5.27E+05	8.52E+05	2.48E+06	3.27E+06	2.28E+06	-	-
pmb3317	3.71E+02	1.79E+02	3.72E+02	C16H20O10	[M-H]-	Quinacyl syringic acid	Phenolic acids	Phenolic acids	-	2.05E+05	3.15E+05	1.49E+05	8.73E+04	1.11E+05	1.17E+05	8.67E+04	1.00E+05	9.10E+04	-	-
Wagp013019	3.29E+02	1.93E+02	3.28E+02	C20H24O4	[M+H]+	7-Geranyloxy-6-methoxycoumarin	Lignans and Coumarins	Coumarins	28587-43-1	1.92E+04	1.81E+04	1.81E+04	3.21E+05	2.61E+05	2.91E+05	4.58E+03	2.64E+04	1.68E+04	-	-
Lmsp013116	3.21E+02	1.23E+02	3.20E+02	C20H32O3	[M+H]+	Ent-16��,17-Dihydroxykauran-2-one	Terpenoids	Ditepenoids	-	3.27E+05	3.15E+05	3.21E+05	2.47E+05	1.67E+05	2.37E+05	3.45E+04	7.92E+04	1.78E+05	-	-
Lchp000009	4.58E+02	1.79E+02	4.57E+02	C28H27NO5	[M+H]+	Syncarpamide	Alkaloids	Phenolamine	-	4.42E+05	4.91E+05	3.67E+05	3.13E+05	8.50E+04	1.19E+05	1.86E+04	2.50E+04	5.01E+03	-	-
Wagp008987	3.77E+02	2.27E+02	3.76E+02	C19H20O8	[M+H]+	3,2',4'-Trihydroxy-4,3',5',6'-Tetramethoxychalcone	Flavonoids	Chalcones	-	2.65E+05	3.32E+05	3.29E+05	1.16E+06	1.45E+06	1.24E+06	4.20E+06	6.72E+06	5.95E+06	-	-
zjzp121616	2.65E+02	1.35E+02	2.64E+02	C15H20O4	[M+H]+	5-Hydroxy-2-Carbonylcadinane-12,7-lactone (iso-2)	Terpenoids	Sesquiterpenoids	-	5.93E+05	5.91E+05	5.29E+05	3.78E+05	3.27E+05	3.76E+05	7.34E+05	1.26E+06	7.91E+05	-	-
Cmpp008880	2.45E+02	1.89E+02	2.44E+02	C15H16O3	[M+H]+	Suberosin	Lignans and Coumarins	Coumarins	581-31-7	5.96E+06	3.81E+06	6.89E+06	9.18E+05	6.27E+05	8.04E+05	4.36E+04	9.06E+04	8.67E+04	-	-
Lasp006411	3.87E+02	1.91E+02	3.86E+02	C20H18O8	[M+H]+	5'-Demethylaquillochin	Lignans and Coumarins	Lignans	305364-91-4	2.02E+05	1.31E+05	2.13E+05	1.96E+05	1.32E+05	1.68E+05	1.04E+06	1.16E+06	1.07E+06	-	-
pmp000109	3.43E+02	3.28E+02	3.42E+02	C19H18O6	[M+H]+	5,7,8,4'-Tetramethoxyflavone	Flavonoids	Flavones	6601-66-7	3.06E+06	2.87E+06	2.79E+06	4.50E+06	4.09E+06	4.65E+06	1.04E+07	1.54E+07	1.14E+07	-	-
Hmmp001310	1.88E+02	1.18E+02	1.87E+02	C11H9NO2	[M+H]+	3-Indoleacrylic acid	Alkaloids	Plumerane	1204-06-4	5.18E+06	4.65E+06	5.59E+06	1.82E+06	1.68E+06	1.78E+06	1.21E+05	1.40E+05	6.41E+04	C21283	-
Wagp006937	6.51E+02	3.45E+02	6.50E+02	C30H34O16	[M+H]+	Xanthomicrol 5-[6''-(3-Hydroxy-3-Methylglutaryl)Glucoside]	Flavonoids	Flavones	-	6.87E+06	6.97E+06	6.98E+06	9.51E+06	1.07E+07	9.28E+06	1.18E+07	1.95E+07	1.37E+07	-	-
pmp000786	3.45E+02	3.30E+02	3.44E+02	C18H16O7	[M+H]+	Eupatorin; 3',5-Dihydroxy-4',6,7-Trimethoxyflavone*	Flavonoids	Flavones	855-96-9	9.19E+05	3.59E+05	9.29E+05	2.54E+06	2.73E+06	2.53E+06	1.57E+06	2.29E+06	3.00E+06	-	-
Lmgp001898	1.62E+02	1.16E+02	1.61E+02	C9H7NO2	[M+H]+	4,6-Dihydroxyquinoline	Alkaloids	Quinoline alkaloids	3517-61-1	4.36E+05	4.04E+05	4.19E+05	4.18E+05	8.09E+05	3.47E+05	2.04E+05	1.73E+05	1.09E+05	C05639	ko00380,ko01100
Wagp010838	2.97E+02	1.63E+02	2.96E+02	C19H20O3	[M+H]+	Dimethyl allyl xanthyletin	Lignans and Coumarins	Coumarins	-	2.41E+04	2.13E+04	2.68E+04	2.76E+06	2.22E+06	2.47E+06	2.34E+04	1.96E+04	2.67E+04	-	-
mws1629	3.45E+02	1.83E+02	3.46E+02	C15H22O9	[M-H]-	Aucubin	Terpenoids	Sesquiterpenoids	479-98-1	3.13E+05	3.46E+05	2.99E+05	2.52E+05	2.33E+05	2.55E+05	4.30E+04	2.98E+05	1.88E+05	C09771	-
HX1403	2.37E+02	2.07E+02	2.36E+02	C12H12O5	[M+H]+	5,7,8-trimethoxycoumarin	Lignans and Coumarins	Coumarins	-	6.41E+05	1.48E+05	2.77E+05	1.54E+05	9.17E+04	1.02E+05	1.30E+06	2.22E+06	2.20E+06	-	-
Wagp005934	5.51E+02	3.89E+02	5.50E+02	C26H30O13	[M+H]+	Hydroxyauranetin 5-O-Glucoside	Flavonoids	Flavones	-	8.24E+04	7.34E+04	3.35E+05	9.70E+06	6.73E+06	8.39E+06	4.47E+06	4.68E+06	2.81E+06	-	-
Zbjn003567	6.61E+02	1.91E+02	6.62E+02	C28H38O18	[M-H]-	1-O-rhamnose-3-O-glucoside-Caffeoyl Quinic Acid	Phenolic acids	Phenolic acids	-	2.34E+04	2.32E+04	1.79E+04	8.75E+04	7.94E+04	7.76E+04	2.09E+05	2.65E+05	2.22E+05	-	-
mws0017	1.46E+02	7.21E+01	1.45E+02	C7H19N3	[M+H]+	Spermidine	Alkaloids	Alkaloids	124-20-9	5.58E+05	5.29E+05	5.99E+05	1.55E+06	1.31E+06	1.33E+06	7.17E+05	6.97E+05	6.58E+05	C00315	ko00330,ko00410,ko00480,ko00940,ko01100,ko02010
Wagp011340	3.29E+02	1.89E+02	3.28E+02	C20H24O4	[M+H]+	2-(2-hydroxy-6-methyloct-4-en-2-yl)-2,3-dihydro-4H-furo[3,2-c]chromen-4-one	Lignans and Coumarins	Coumarins	-	1.14E+05	6.00E+04	1.28E+05	3.50E+03	9.27E+03	1.67E+04	1.76E+04	3.36E+04	2.37E+04	-	-
MW0138744	4.93E+02	3.30E+02	4.94E+02	C22H22O13	[M-H]-	Laricitrin 3-galactoside	Flavonoids	Flavones	-	2.22E+06	2.41E+06	2.28E+06	4.14E+06	4.75E+06	3.85E+06	6.93E+05	8.83E+05	1.05E+06	-	-
Lmdp003808	3.17E+02	3.02E+02	3.16E+02	C16H12O7	[M+H]+	Azaleatin (5-O-Methylquercetin)	Flavonoids	Flavonols	529-51-1	7.52E+07	5.60E+07	1.08E+08	2.97E+07	2.99E+07	4.33E+07	3.50E+06	1.18E+07	2.48E+06	C10022	-
Qmgp082704	4.73E+02	4.27E+02	4.72E+02	C26H32O8	[M+H]+	Deacetylnomilin	Terpenoids	Triterpene	3264-90-2	8.02E+06	7.40E+06	9.37E+06	1.51E+07	8.60E+06	1.43E+07	6.61E+06	7.45E+06	4.35E+06	-	-
Lmhn003240	2.37E+02	1.21E+02	2.38E+02	C11H10O6	[M-H]-	Benzoylmalic acid	Phenolic acids	Phenolic acids	22138-51-8	4.44E+06	3.30E+06	4.80E+06	3.64E+06	3.48E+06	3.36E+06	3.22E+06	5.66E+06	3.64E+06	-	-
Lmsp011053	3.31E+02	1.97E+02	3.30E+02	C18H18O6	[M+H]+	7-Hydroxy-2',5,8-Trimethoxyflavanone	Flavonoids	Flavanones	-	2.61E+06	2.44E+06	2.77E+06	1.16E+06	1.04E+06	1.05E+06	1.28E+07	1.74E+07	1.40E+07	-	-
pmb3068	3.37E+02	1.63E+02	3.38E+02	C16H18O8	[M-H]-	1-O-p-Coumaroylquinic acid	Phenolic acids	Phenolic acids	-	1.79E+06	1.66E+06	1.56E+06	2.28E+06	2.66E+06	2.50E+06	6.52E+05	9.06E+05	7.50E+05	-	-
mws0744	3.19E+02	3.01E+02	3.20E+02	C15H12O8	[M-H]-	Dihydromyricetin (Ampelopsin)	Flavonoids	Flavanonols	27200-12-0	1.24E+05	9.39E+04	1.16E+05	1.23E+05	7.58E+04	9.77E+04	8.85E+04	1.31E+05	7.68E+04	C02906	ko00941,ko01110
Qayp013505	2.91E+02	1.63E+02	2.90E+02	C20H34O	[M+H]+	Kolavenol	Terpenoids	Ditepenoids	19941-83-4	1.79E+05	1.14E+05	2.09E+05	1.96E+06	1.97E+06	2.04E+06	9.00E+00	9.00E+00	9.00E+00	-	-
Lmsp009013	3.17E+02	1.97E+02	3.16E+02	C17H16O6	[M+H]+	4',6-Dihydroxy-5,7-dimethoxyflavanone	Flavonoids	Flavanones	6951-57-1	2.86E+05	4.81E+05	3.76E+05	1.12E+06	1.71E+06	1.21E+06	2.06E+06	2.71E+06	3.07E+06	C14969	-
Wagp011338	3.11E+02	1.89E+02	3.10E+02	C20H22O3	[M+H]+	8-Myrcenyl-7-Methoxycoumarin	Lignans and Coumarins	Coumarins	-	9.58E+04	8.77E+04	2.70E+04	6.89E+03	5.33E+03	7.83E+03	4.19E+05	7.60E+05	4.25E+05	-	-
mws1350	1.81E+02	1.51E+02	1.82E+02	C9H10O4	[M-H]-	Syringaldehyde; 4-Hydroxy-3,5-Dimethoxybenzaldehyde	Phenolic acids	Phenolic acids	134-96-3	1.09E+05	1.16E+05	1.15E+05	7.06E+04	9.18E+04	8.62E+04	1.49E+06	1.39E+06	8.55E+05	-	-
Wagp010987	3.89E+02	3.59E+02	3.88E+02	C20H20O8	[M+H]+	5-Hydroxy-3,7,8,3',4'-Pentamethoxyflavone*	Flavonoids	Flavones	-	3.39E+06	3.15E+06	3.37E+06	1.76E+07	1.93E+07	1.61E+07	1.42E+07	2.26E+07	1.60E+07	-	-
pmn001727	4.74E+02	3.12E+02	4.75E+02	C24H29NO9	[M-H]-	N-(4-O-(Glucosyl)-E-feruloyl)-tyramine	Alkaloids	Phenolamine	-	1.08E+06	9.55E+05	9.69E+05	1.43E+06	1.45E+06	1.38E+06	2.28E+05	3.17E+05	1.34E+05	-	-
Zjyp102917	2.21E+02	1.19E+02	2.20E+02	C15H24O	[M+H]+	Nootkatol	Terpenoids	Sesquiterpenoids	50763-67-2	2.85E+05	2.14E+05	3.50E+05	3.21E+05	3.05E+05	3.19E+05	8.94E+05	1.47E+06	1.16E+06	-	-
pmp000242	6.39E+02	5.19E+02	6.38E+02	C28H30O17	[M+H]+	7-Methoxyluteolin-6-C-2''-glucuronylglucoside	Flavonoids	Flavones	-	2.70E+05	3.00E+05	3.09E+05	5.73E+05	4.35E+05	5.28E+05	8.75E+05	2.26E+06	9.39E+05	-	-
Wasn006585	4.47E+02	3.15E+02	4.48E+02	C21H36O10	[M-H]-	Geranyl 3-O-xylopyranosyl-glucopyranoside*	Others	Others	-	4.96E+05	4.06E+05	4.80E+05	7.46E+04	1.03E+05	7.43E+04	1.82E+05	2.29E+05	2.48E+05	-	-
Wagp009942	3.59E+02	3.44E+02	3.58E+02	C19H18O7	[M+H]+	5-Hydroxy-3,7,3',4'-tetramethoxyflavone (Retusin)	Flavonoids	Flavones	1245-15-4	6.10E+05	4.24E+05	5.01E+05	5.36E+05	4.81E+05	5.64E+05	2.43E+06	4.03E+06	2.89E+06	-	-
Hmqp005412	3.19E+02	3.19E+02	3.18E+02	C20H30O3	[M+H]+	12-Hydroxyabietic Acid	Terpenoids	Ditepenoids	3484-61-5	1.27E+05	1.49E+05	2.53E+05	1.10E+05	1.09E+05	2.78E+05	1.09E+06	1.49E+06	1.21E+06	-	-
Zmsp007375	3.73E+02	3.43E+02	3.72E+02	C20H20O7	[M+H]+	3,5,7,3'4'-Pentamethoxyflavone	Flavonoids	Flavones	1247-97-8	2.80E+06	2.63E+06	2.65E+06	4.65E+06	4.66E+06	4.56E+06	1.19E+07	1.75E+07	1.27E+07	-	-
Hajp007261	3.89E+02	3.59E+02	3.88E+02	C20H20O8	[M+H]+	4'-hydroxy-5,7,3',5'-pentamethoxyfavone*	Flavonoids	Flavones	-	8.03E+05	6.21E+05	6.41E+05	2.28E+06	2.29E+06	2.06E+06	3.45E+06	6.27E+06	4.10E+06	-	-
Latp003004	3.95E+02	2.33E+02	3.94E+02	C19H22O9	[M+H]+	2-Methyl-5-acetonyl-7-hydroxychromone glucoside	Others	Chromone	-	5.56E+06	5.49E+06	5.34E+06	5.30E+06	5.21E+06	5.12E+06	2.36E+06	2.11E+06	2.11E+06	-	-
Lmzn001894	4.61E+02	2.85E+02	4.62E+02	C21H18O12	[M-H]-	Kaempferol-3-O-glucuronide	Flavonoids	Flavonols	22688-78-4	1.69E+05	1.40E+05	1.19E+05	1.35E+05	1.62E+05	1.51E+05	2.86E+05	3.87E+05	3.90E+05	-	-
pmf0440	1.63E+02	9.11E+01	1.62E+02	C10H10O2	[M+H]+	4-MethoxycinnaMaldehyde	Phenolic acids	Phenolic acids	1963-36-6	3.33E+06	3.55E+06	3.28E+06	3.01E+06	2.89E+06	2.84E+06	3.04E+06	2.67E+06	2.81E+06	C10475	-
MWSCX014	1.93E+02	1.33E+02	1.92E+02	C10H8O4	[M+H]+	Scopoletin (7-Hydroxy-6-methoxycoumarin)	Lignans and Coumarins	Coumarins	92-61-5	3.73E+06	3.68E+06	5.10E+06	2.22E+06	2.59E+06	2.87E+06	5.43E+07	7.66E+07	6.86E+07	C01752	ko00999,ko01110
Wagp005556	8.43E+02	3.75E+02	8.42E+02	C37H46O22	[M+H]+	Gardenin D 5-[6''-(3-Hydroxy-3-Methylglutaryl)Glucoside]Glucoside	Flavonoids	Flavones	-	4.15E+07	3.74E+07	5.15E+07	1.11E+07	7.21E+06	7.00E+06	1.22E+06	1.90E+06	9.77E+05	-	-
pmp000003	3.17E+02	3.02E+02	3.16E+02	C16H12O7	[M+H]+	Nepetin (5,7,3',4'-Tetrahydroxy-6-methoxyflavone)	Flavonoids	Flavones	520-11-6	1.22E+06	2.29E+06	1.69E+06	6.43E+06	4.77E+06	6.26E+06	5.61E+06	7.45E+06	9.57E+06	-	-
Lmjp101205	2.75E+02	2.19E+02	2.74E+02	C16H18O4	[M+H]+	8-Isopentenyllimettin	Lignans and Coumarins	Coumarins	-	2.58E+05	2.09E+05	1.97E+05	6.65E+05	5.01E+05	6.00E+05	2.22E+06	3.52E+06	1.76E+06	-	-
Zbzp007397	1.81E+02	1.35E+02	1.80E+02	C11H16O2	[M+H]+	5,6,7,7a-tetrahydro-4,4,7a-trimethyl-2(4H)-benzofuranone	Others	Others	15356-74-8	3.84E+06	2.99E+06	4.02E+06	4.15E+05	4.06E+05	4.85E+05	5.63E+06	9.57E+06	6.14E+06	-	-
Wagp007122	3.75E+02	3.45E+02	3.74E+02	C19H18O8	[M+H]+	5,4'-Dihydroxy-6,7,8,3'-tetramethoxyflavone	Flavonoids	Flavones	16520-78-8	1.55E+06	1.15E+06	1.08E+06	9.00E+00	9.00E+00	9.00E+00	8.42E+06	1.57E+07	1.27E+07	-	-
Lmbp000728	1.21E+02	7.70E+01	1.20E+02	C8H8O	[M+H]+	(S)-2-Phenyloxirane	Phenolic acids	Phenolic acids	20780-54-5	3.19E+07	2.22E+07	3.20E+07	1.41E+07	1.13E+07	1.17E+07	8.52E+06	1.40E+07	8.62E+06	C20782	ko01100
pmp001161	3.89E+02	3.28E+02	3.88E+02	C20H20O8	[M+H]+	5-Hydroxyauranetin	Flavonoids	Flavonols	50439-46-8	1.96E+05	2.40E+05	2.45E+05	1.21E+06	1.27E+06	1.32E+06	9.57E+05	1.54E+06	1.20E+06	-	-
Zmjp008513	4.05E+02	3.90E+02	4.04E+02	C20H20O9	[M+H]+	Brickellin	Flavonoids	Flavones	90357-63-4	1.20E+06	1.14E+06	1.22E+06	2.66E+06	2.53E+06	2.55E+06	3.26E+06	3.96E+06	3.37E+06	-	-
Yajn003045	4.43E+02	5.90E+01	4.44E+02	C21H32O10	[M-H]-	Ebuloside	Terpenoids	Monoterpenoids	-	2.94E+05	2.98E+05	3.54E+05	5.23E+05	5.69E+05	5.48E+05	4.06E+05	5.42E+05	4.50E+05	-	-
Lchp000015	2.76E+02	9.51E+01	2.75E+02	C18H29NO	[M+H]+	Hazaleamide	Alkaloids	Alkaloids	81427-15-8	3.91E+04	2.73E+04	2.31E+04	1.31E+04	1.68E+04	1.31E+04	1.99E+05	2.26E+05	1.83E+05	-	-
pmb0639	7.57E+02	5.95E+02	7.56E+02	C33H40O20	[M+H]+	Apigenin-8-C-glucoside-7-O-Sophoroside	Flavonoids	Flavones	-	1.75E+06	1.58E+06	1.75E+06	1.87E+06	2.37E+06	1.35E+06	2.06E+06	3.68E+06	4.07E+06	-	-
MWSmce557	1.51E+02	1.09E+02	1.50E+02	C8H10N2O	[M+H]+	2-Acetyl-3-ethylpyrazine	Alkaloids	Alkaloids	32974-92-8	1.25E+05	3.96E+04	1.01E+05	5.45E+04	5.41E+04	5.86E+04	4.66E+05	8.54E+05	6.37E+05	-	-
mws0097	3.57E+02	1.51E+02	3.58E+02	C20H22O6	[M-H]-	Pinoresinol*	Lignans and Coumarins	Lignans	487-36-5	1.14E+05	9.41E+04	8.38E+04	3.66E+05	3.75E+05	4.31E+05	3.62E+06	4.18E+06	3.13E+06	C05366	ko00999,ko01100,ko01110
Cmpp007452	2.61E+02	1.89E+02	2.60E+02	C15H16O4	[M+H]+	Auraptenol	Lignans and Coumarins	Coumarins	1221-43-8	5.65E+07	4.29E+07	4.88E+07	1.07E+05	7.63E+04	7.68E+04	7.09E+04	4.83E+04	2.92E+04	-	-
Hmpn005101	4.51E+02	2.89E+02	4.52E+02	C21H24O11	[M-H]-	Sieboldin	Flavonoids	Chalcones	18777-73-6	3.64E+05	4.09E+05	2.98E+05	7.28E+03	2.48E+04	1.41E+04	6.38E+04	1.38E+05	7.19E+04	-	-
pmp000172	4.77E+02	3.15E+02	4.76E+02	C23H24O11	[M+H]+	5,2'-Dihydroxy-7,8-dimethoxyflavone glycoside*	Flavonoids	Flavones	-	2.36E+06	1.31E+06	2.44E+06	7.32E+06	8.19E+06	6.24E+06	1.91E+07	3.71E+07	2.55E+07	-	-
Lmwp102815	4.87E+02	4.41E+02	4.86E+02	C26H30O9	[M+H]+	Rutaevin	Terpenoids	Terpene	33237-37-5	1.33E+05	1.64E+05	1.30E+05	7.91E+05	8.62E+05	1.02E+06	1.21E+05	4.94E+04	2.76E+04	C08779	-
pmb0716	6.55E+02	3.31E+02	6.54E+02	C29H34O17	[M+H]+	Tricin-4'-O-glucoside-7-O-glucoside	Flavonoids	Flavones	-	6.02E+04	5.62E+04	5.06E+04	2.54E+06	1.95E+06	2.50E+06	4.97E+05	6.97E+05	5.60E+05	-	-
Wagp006511	3.59E+02	3.44E+02	3.58E+02	C19H18O7	[M+H]+	7-Demethyltangeretin	Flavonoids	Flavones	73213-66-8	1.71E+06	1.44E+06	1.53E+06	3.43E+06	3.97E+06	3.38E+06	1.54E+07	2.45E+07	1.74E+07	-	-
Hmbp001276	1.69E+02	6.50E+01	1.68E+02	C8H8O4	[M+H]+	Gallacetophenone	Phenolic acids	Phenolic acids	528-21-2	2.80E+06	2.56E+06	2.91E+06	2.60E+06	2.91E+06	3.58E+06	3.12E+05	2.90E+05	1.71E+05	-	-
Zajp002650	5.95E+02	5.77E+02	5.94E+02	C27H30O15	[M+H]+	Vitexin-7-O-glucoside	Flavonoids	Flavones	-	4.06E+07	3.55E+07	3.51E+07	3.11E+07	2.86E+07	3.23E+07	1.99E+07	2.79E+07	2.48E+07	-	-
Walp006246	2.21E+02	1.35E+02	2.20E+02	C11H8O5	[M+H]+	8-Methoxy-6,7-Methylenedioxycoumarin	Lignans and Coumarins	Coumarins	81558-03-4	1.33E+06	1.05E+06	1.26E+06	6.89E+04	7.40E+04	9.14E+04	1.14E+07	1.47E+07	1.08E+07	-	-
Lhmp102844	2.19E+02	1.59E+02	2.18E+02	C15H22O	[M+H]+	1-Cis-5-cis-germacrone	Terpenoids	Sesquiterpenoids	-	9.93E+05	8.86E+05	1.04E+06	1.13E+05	1.26E+05	1.11E+05	8.87E+05	1.35E+06	9.08E+05	-	-
MWSprf101	2.89E+02	1.87E+02	2.88E+02	C16H16O5	[M+H]+	Columbianetin acetate	Lignans and Coumarins	Coumarins	23180-65-6	1.11E+06	1.24E+06	1.16E+06	4.96E+05	3.65E+05	4.55E+05	8.94E+05	9.84E+05	6.46E+05	-	-
Zmhn002301	3.25E+02	1.63E+02	3.26E+02	C15H18O8	[M-H]-	p-Coumaric acid-4-O-glucoside	Phenolic acids	Phenolic acids	117405-48-8	3.11E+06	2.70E+06	2.93E+06	3.40E+06	2.84E+06	3.28E+06	1.51E+06	2.28E+06	2.05E+06	C06739	-
pmn001642	5.03E+02	4.59E+02	5.04E+02	C23H20O13	[M-H]-	Kaempferol-3-O-(2''-O-acetyl)glucuronide	Flavonoids	Flavonols	-	3.26E+04	2.39E+04	3.26E+04	2.32E+05	2.37E+05	2.33E+05	7.03E+04	1.49E+05	3.65E+04	-	-
Wagp010678	3.89E+02	3.59E+02	3.88E+02	C20H20O8	[M+H]+	5-Hydroxy-3,3',4',5',7-Pentamethoxyflavone*	Flavonoids	Flavones	5084-19-5	3.67E+06	3.47E+06	3.31E+06	1.80E+07	1.76E+07	1.69E+07	1.55E+07	2.00E+07	1.68E+07	-	-
Zmcn003728	6.09E+02	2.85E+02	6.10E+02	C27H30O16	[M-H]-	Kaempferol-3,7-O-diglucoside	Flavonoids	Flavonols	25615-14-9	2.44E+05	7.75E+04	1.21E+05	4.29E+05	5.64E+05	3.91E+05	2.99E+04	5.07E+04	9.20E+03	-	-
Lmdn001560	3.45E+02	1.65E+02	3.46E+02	C15H22O9	[M-H]-	6-DeoxyCatalpol	Terpenoids	Monoterpenoids	99499-99-7	8.65E+03	1.47E+04	1.18E+04	1.22E+05	1.40E+05	1.03E+05	9.00E+00	9.00E+00	9.00E+00	-	-
pmp000241	6.25E+02	5.05E+02	6.24E+02	C27H28O17	[M+H]+	Luteolin-6-C-(2''-glucuronyl)glucoside	Flavonoids	Flavones	-	3.76E+06	2.34E+06	3.64E+06	2.07E+06	2.24E+06	2.38E+06	3.38E+06	3.77E+06	3.53E+06	-	-
zjhp111803	2.26E+02	1.83E+02	2.25E+02	C14H11NO2	[M+H]+	methyl carbazole-3-carboxylate	Alkaloids	Alkaloids	97931-41-4	6.46E+04	5.46E+04	9.96E+04	5.10E+04	5.50E+04	6.81E+04	2.18E+05	2.50E+05	1.73E+05	-	-
pmb0608	5.49E+02	3.01E+02	5.48E+02	C25H24O14	[M+H]+	Chrysoeriol-7-O-(6''-malonyl)glucoside	Flavonoids	Flavones	-	1.42E+07	8.31E+06	1.12E+07	1.84E+07	1.75E+07	1.65E+07	1.48E+07	1.65E+07	7.17E+06	-	-
MWSHY0069	3.01E+02	2.86E+02	3.00E+02	C16H12O6	[M+H]+	Hispidulin (5,7,4'-Trihydroxy-6-methoxyflavone)*	Flavonoids	Flavones	1447-88-7	6.61E+05	3.39E+05	1.24E+06	3.36E+05	3.65E+05	3.13E+05	2.28E+06	3.47E+06	3.24E+06	C10058	-
Wagp006873	2.91E+02	2.19E+02	2.90E+02	C16H18O5	[M+H]+	Aculeatin	Lignans and Coumarins	Coumarins	523-51-3	6.39E+06	6.87E+06	7.64E+06	4.36E+03	1.10E+04	1.08E+04	7.78E+04	7.02E+04	7.07E+04	-	-
Wmzn000627	3.63E+02	2.81E+02	3.64E+02	C22H36O4	[M-H]-	Ajugalaevigatic acid	Terpenoids	Ditepenoids	-	5.66E+06	5.92E+06	5.82E+06	4.16E+06	4.27E+06	4.48E+06	1.01E+07	9.03E+06	1.07E+07	-	-
Layp005773	5.21E+02	3.59E+02	5.20E+02	C25H28O12	[M+H]+	5,6,7,3',-Tetramethyl-4'-hydroxyflavone glucoside	Flavonoids	Flavones	-	4.56E+04	6.17E+04	1.00E+04	9.77E+06	9.36E+06	8.37E+06	5.15E+06	7.50E+06	5.49E+06	-	-
MWSmce177	2.21E+02	1.33E+02	2.22E+02	C12H14O4	[M-H]-	Ethyl ferulate	Phenolic acids	Phenolic acids	4046-02-0	7.50E+04	7.27E+04	6.55E+04	9.01E+04	7.07E+04	8.16E+04	5.29E+04	8.28E+04	6.02E+04	-	-
Zmhn001793	3.41E+02	1.79E+02	3.42E+02	C15H18O9	[M-H]-	6-O-Caffeoyl-D-glucose*	Phenolic acids	Phenolic acids	-	2.05E+06	2.16E+06	2.31E+06	3.31E+06	2.74E+06	3.17E+06	3.36E+06	4.13E+06	3.29E+06	-	-
Wasn002933	3.73E+02	2.11E+02	3.74E+02	C16H22O10	[M-H]-	1-O-(3,4,5-Trimethoxybenzoyl)-B-D-Glucopyranoside	Phenolic acids	Phenolic acids	-	1.67E+06	1.55E+06	1.29E+06	7.85E+05	9.14E+05	9.07E+05	1.29E+06	1.77E+06	1.43E+06	-	-
Wagp006002	8.57E+02	3.89E+02	8.56E+02	C38H48O22	[M+H]+	Hydroxyauranetin 5-[6''-(3-Hydroxy-3-Methylglutaryl)Glucoside]Glucoside	Flavonoids	Flavones	-	4.62E+07	4.04E+07	3.72E+07	6.53E+06	4.37E+06	4.17E+06	2.42E+06	3.63E+06	2.11E+06	-	-
MWSHY0075	4.37E+02	2.75E+02	4.36E+02	C21H24O10	[M+H]+	Phloretin-2'-O-glucoside (Phlorizin)	Flavonoids	Chalcones	60-81-1	1.45E+06	1.14E+06	1.53E+06	5.86E+05	1.35E+05	2.25E+05	6.11E+05	2.52E+05	2.48E+05	C01604	ko00941,ko01110
Lmhn001386	2.99E+02	1.67E+02	3.00E+02	C12H12O9	[M-H]-	Vnilloyltartaric acid	Phenolic acids	Phenolic acids	-	1.70E+05	1.28E+05	2.05E+05	2.54E+04	1.73E+04	2.22E+04	2.08E+05	3.30E+05	2.09E+05	-	-
Lmrn003201	2.04E+02	1.58E+02	2.05E+02	C11H11NO3	[M-H]-	Indole-3-lactic acid	Alkaloids	Plumerane	1821-52-9	1.21E+05	1.41E+05	1.27E+05	1.06E+05	9.07E+04	9.04E+04	2.87E+04	3.62E+04	1.54E+04	C02043	-
Qmwp111611	2.11E+02	1.21E+02	2.10E+02	C11H14O4	[M+H]+	Evolide B	Terpenoids	Sesquiterpenoids	-	3.43E+05	3.20E+05	2.85E+05	3.01E+05	2.75E+05	2.78E+05	2.84E+05	3.26E+05	2.17E+05	-	-
Waln002594	3.41E+02	1.63E+02	3.42E+02	C15H18O9	[M-H]-	4-O-Galactoyl p-Coumaric acid*	Phenolic acids	Phenolic acids	-	1.01E+05	1.12E+05	9.79E+04	1.09E+06	9.72E+05	1.12E+06	4.83E+05	5.94E+05	2.40E+05	-	-
pmb0824	5.37E+02	1.77E+02	5.36E+02	C25H28O13	[M+H]+	Syringic acid-4-O-(6''-feruloyl)glucoside	Phenolic acids	Phenolic acids	-	1.47E+05	1.39E+05	1.23E+05	7.52E+04	7.82E+04	9.66E+04	3.01E+05	7.92E+05	5.72E+05	-	-
pmp000006	3.45E+02	3.30E+02	3.44E+02	C18H16O7	[M+H]+	Eupatilin (5,7-Dihydroxy-3',4',6-Trimethoxyflavone)*	Flavonoids	Flavones	22368-21-4	7.62E+05	4.22E+05	9.00E+05	2.59E+06	2.64E+06	2.94E+06	1.89E+06	3.36E+06	2.69E+06	C10040	-
Lssp210422	2.71E+02	1.53E+02	2.70E+02	C15H10O5	[M+H]+	Genistein	Flavonoids	Isoflavones	446-72-0	8.26E+04	5.38E+04	7.25E+04	1.23E+05	1.65E+05	1.41E+05	2.84E+06	3.39E+06	3.45E+06	C06563	ko00943,ko01100,ko01110
HJAP148	5.81E+02	2.87E+02	5.80E+02	C26H28O15	[M+H]+	Kaempferol-3-O-sambubioside	Flavonoids	Flavonols	27661-51-4	2.03E+05	1.20E+05	8.83E+04	1.73E+05	1.70E+05	1.36E+05	7.17E+04	7.50E+04	6.84E+04	-	-
Lsjp211202	2.25E+02	1.23E+02	2.24E+02	C13H20O3	[M+H]+	Blumenol A	Others	Others	23526-45-6	1.12E+06	1.18E+06	1.40E+06	1.28E+06	9.26E+05	9.20E+05	3.82E+06	2.24E+06	4.78E+06	-	-
Wagp006837	2.47E+02	1.75E+02	2.46E+02	C14H14O4	[M+H]+	(R)-Columbianetin	Lignans and Coumarins	Coumarins	52842-47-4	3.50E+05	2.92E+05	5.09E+05	1.99E+05	2.79E+05	2.79E+05	4.74E+05	4.94E+05	5.36E+05	C09210	-
Zmjp005293	5.93E+02	2.85E+02	5.92E+02	C28H32O14	[M+H]+	Robinson-7-O-Neohesperidin	Flavonoids	Flavonols	-	3.28E+06	2.83E+06	3.00E+06	6.45E+06	4.86E+06	2.25E+07	1.53E+07	7.84E+06	1.36E+07	-	-
Lcrn000423	3.45E+02	3.30E+02	3.46E+02	C20H26O5	[M-H]-	Myristargenol B	Lignans and Coumarins	Lignans	-	1.88E+04	3.63E+04	4.60E+04	4.53E+04	4.62E+04	5.13E+04	7.48E+05	1.78E+06	1.11E+06	-	-
Wagp009755	3.45E+02	2.11E+02	3.44E+02	C19H20O6	[M+H]+	6'-Hydroxy-4,2',3',4'-Tetramethoxychalcone	Flavonoids	Chalcones	-	4.04E+05	3.90E+05	4.08E+05	3.31E+05	3.68E+05	3.60E+05	2.45E+06	3.74E+06	2.61E+06	-	-
pmb0325	3.22E+02	1.77E+02	3.21E+02	C17H27N3O3	[M+H]+	Feruloylspermidine	Alkaloids	Phenolamine	-	9.00E+00	1.73E+05	1.91E+05	2.46E+05	2.54E+05	2.82E+05	1.08E+06	1.34E+06	1.00E+06	-	-
Lmhn003799	5.01E+02	3.07E+02	5.02E+02	C24H22O12	[M-H]-	Feruloylferuloyltartaric acid	Phenolic acids	Phenolic acids	-	1.89E+04	2.54E+04	1.49E+04	1.75E+05	9.50E+04	2.11E+05	3.48E+05	4.57E+05	3.80E+05	-	-
pme2181	5.13E+02	4.53E+02	5.14E+02	C28H34O9	[M-H]-	Nomilin	Terpenoids	Triterpene	1063-77-0	2.21E+05	6.18E+05	2.30E+05	6.02E+05	1.88E+05	6.69E+05	1.82E+05	3.66E+05	1.55E+05	C08773	-
Lmcp007155	3.73E+02	3.43E+02	3.72E+02	C20H20O7	[M+H]+	3',4',5',5,7-Pentamethoxyflavone	Flavonoids	Flavones	53350-26-8	8.96E+06	7.27E+06	7.30E+06	8.04E+06	6.96E+06	8.71E+06	2.89E+07	4.72E+07	3.22E+07	-	-
Wagp008829	2.00E+02	1.58E+02	1.99E+02	C13H13NO	[M+H]+	3-(3-Methyl-2-Butenoyl)-1H-Indole	Alkaloids	Plumerane	-	9.38E+05	1.35E+05	1.26E+06	2.52E+05	1.80E+05	3.84E+05	9.14E+04	5.25E+04	9.03E+04	-	-
Wagp008071	4.11E+02	3.81E+02	4.10E+02	C22H18O8	[M+H]+	6'-Hydroxyjusticidin C	Lignans and Coumarins	Lignans	-	5.55E+05	4.97E+05	5.09E+05	1.17E+06	1.39E+06	1.24E+06	2.21E+06	3.07E+06	2.68E+06	-	-
MWSslk201	4.37E+02	5.90E+01	4.38E+02	C21H26O10	[M-H]-	Sec-O-Glucosylhamaudol	Others	Chromone	80681-44-3	2.86E+05	3.25E+05	1.83E+05	2.98E+04	1.58E+04	2.09E+04	5.36E+03	5.31E+03	6.54E+03	C17484	-
Lmzn001582	3.87E+02	2.07E+02	3.88E+02	C18H28O9	[M-H]-	5'-Glucosyloxyjasmanic acid	Phenolic acids	Phenolic acids	-	1.17E+06	1.14E+06	1.05E+06	8.53E+05	9.33E+05	7.29E+05	3.02E+05	3.78E+05	2.24E+05	-	-
pmb3042	4.91E+02	3.29E+02	4.92E+02	C23H24O12	[M-H]-	Tricin-5-O-Glucoside	Flavonoids	Flavones	32769-00-9	1.01E+06	1.02E+06	1.07E+06	6.65E+05	2.43E+06	9.61E+05	2.55E+06	2.86E+06	3.60E+06	-	-
pmb3041	5.21E+02	3.29E+02	5.22E+02	C23H22O14	[M-H]-	Tricin-7-O-saccharic acid	Flavonoids	Flavones	-	1.66E+05	1.49E+05	1.30E+05	1.13E+05	1.08E+05	1.33E+05	4.66E+05	6.07E+05	3.41E+05	-	-
MWStz079	4.45E+02	2.24E+02	4.44E+02	C27H28N2O4	[M+H]+	Aurantiamide acetate	Alkaloids	Alkaloids	56121-42-7	6.78E+03	1.04E+04	1.06E+04	4.55E+03	4.77E+03	6.66E+03	4.29E+06	7.32E+06	5.90E+06	-	-
Lmhn002321	4.61E+02	1.67E+02	4.62E+02	C21H18O12	[M-H]-	Vnilloylcaffeoyltartaric acid	Phenolic acids	Phenolic acids	-	1.14E+06	8.97E+05	1.27E+06	5.94E+05	6.21E+05	5.20E+05	2.54E+04	3.06E+04	1.46E+04	-	-
MWSslk097	1.95E+02	1.63E+02	1.94E+02	C10H10O4	[M+H]+	Dimethyl phthalate	Phenolic acids	Phenolic acids	131-11-3	1.60E+07	1.24E+07	1.28E+07	1.38E+07	1.24E+07	1.13E+07	1.10E+07	1.10E+07	1.12E+07	C11233	-
MW0133376	3.61E+02	3.31E+02	3.60E+02	C18H16O8	[M+H]+	4H-1-Benzopyran-4-one, 5,7-dihydroxy-2-(4-hydroxyphenyl)-3,6,8-trimethoxy-	Flavonoids	Flavones	57393-71-2	1.89E+06	1.11E+06	2.47E+06	5.29E+06	6.95E+06	6.17E+06	1.20E+07	1.75E+07	1.54E+07	-	-
Wagp007639	2.68E+02	1.31E+02	2.67E+02	C17H17NO2	[M+H]+	N-(4-hydroxyphenethyl)cinnamamide	Alkaloids	Alkaloids	-	2.41E+05	2.01E+05	2.69E+05	1.37E+04	6.68E+03	1.52E+04	6.68E+05	1.17E+06	1.16E+06	-	-
MW0139483	6.09E+02	4.89E+02	6.10E+02	C27H30O16	[M-H]-	Quercetin 3-(2-glucosylrhamnoside)	Flavonoids	Flavones	143016-74-4	1.06E+06	8.31E+05	1.06E+06	5.60E+05	6.28E+05	5.52E+05	5.07E+05	6.80E+05	7.94E+05	-	-
mws0178	3.53E+02	1.91E+02	3.54E+02	C16H18O9	[M-H]-	Chlorogenic acid (3-O-Caffeoylquinic acid)*	Phenolic acids	Phenolic acids	327-97-9	1.96E+06	1.89E+06	1.22E+06	1.47E+06	2.30E+06	2.03E+06	4.93E+04	5.17E+04	3.24E+04	C00852	ko00940,ko00941,ko00945,ko01110
Zmhp102730	6.27E+02	3.03E+02	6.26E+02	C27H30O17	[M+H]+	6-Hydroxykaempferol-3,6-O-Diglucoside	Flavonoids	Flavonols	-	9.92E+05	4.66E+05	1.29E+06	9.13E+06	9.82E+06	9.01E+06	1.24E+06	1.73E+06	1.71E+06	-	-
Wagp008739	1.89E+02	1.31E+02	1.88E+02	C11H8O3	[M+H]+	7,8-Dihydrofurocoumarin	Lignans and Coumarins	Coumarins	-	3.00E+06	2.04E+06	2.32E+06	2.44E+04	1.27E+04	2.45E+04	2.79E+04	7.55E+04	1.69E+04	-	-
mad2116	4.41E+02	2.95E+02	4.42E+02	C22H18O10	[M-H]-	Bis(p-Coumaroyl)tartaric acid	Phenolic acids	Phenolic acids	-	7.34E+05	7.82E+05	9.04E+05	2.33E+05	2.67E+05	2.39E+05	3.09E+05	9.04E+04	1.25E+05	-	-
pmp000233	4.63E+02	3.13E+02	4.62E+02	C22H22O11	[M+H]+	Swertiajaponin	Flavonoids	Flavones	6980-25-2	4.42E+06	2.58E+06	5.69E+06	3.01E+06	2.31E+06	2.24E+06	3.07E+06	4.64E+06	4.57E+06	C10187	-
Lmjp002721	3.75E+02	3.45E+02	3.74E+02	C20H22O7	[M+H]+	5,7,3',4',5'-Pentamethoxyflavanone	Flavonoids	Flavanones	-	1.84E+06	1.53E+06	2.09E+06	3.77E+07	3.87E+07	3.48E+07	7.32E+06	1.13E+07	9.00E+06	-	-
Wagp005869	4.59E+02	2.11E+02	4.58E+02	C22H34O10	[M+H]+	3-Hydroxy-beta-ionol 3-(6''-Malonyl)Glucoside	Others	Others	-	3.33E+06	2.11E+06	4.69E+06	1.25E+06	3.06E+06	1.12E+06	2.10E+04	5.17E+04	4.15E+04	-	-
Lmtp002822	5.35E+02	4.99E+02	5.34E+02	C25H26O13	[M+H]+	Apigenin-6-C-arabinoside-8-C-xyloside*	Flavonoids	Flavones	-	5.79E+05	4.62E+05	4.86E+05	1.70E+06	1.80E+06	1.88E+06	1.02E+06	1.14E+06	1.07E+06	-	-
MWSmce338	1.46E+02	7.01E+01	1.45E+02	C6H11NO3	[M+H]+	N-Hydroxypipecolic acid	Alkaloids	Piperidine alkaloids	115819-92-6	3.00E+05	3.43E+05	2.89E+05	3.97E+05	3.69E+05	3.85E+05	3.66E+05	6.67E+05	5.19E+05	-	-
Lmlp002044	2.46E+02	2.31E+02	2.45E+02	C13H11NO4	[M+H]+	8-Hydro-4,7-dimethoxyfuranaquinoline	Alkaloids	Quinoline alkaloids	-	4.26E+04	3.00E+04	5.34E+04	1.17E+04	7.65E+03	3.00E+04	1.93E+05	1.44E+05	1.26E+05	-	-
ML10179289	1.05E+02	7.70E+01	1.22E+02	C8H10O	[M-H2O+H]+	2-Phenylethanol	Phenolic acids	Phenolic acids	60-12-8	7.59E+06	6.56E+06	7.16E+06	2.97E+06	2.76E+06	2.53E+06	2.96E+06	2.35E+06	2.19E+06	C05853	ko00360
MWSslk244	3.75E+02	3.42E+02	3.74E+02	C19H18O8	[M+H]+	Casticin (5,3'-Dihydroxy-3,6,7,4'-Tetramethoxyflavone)	Flavonoids	Flavones	479-91-4	1.57E+06	1.68E+06	1.84E+06	1.04E+07	1.24E+07	1.04E+07	3.20E+06	4.08E+06	5.17E+06	-	-
MWSslk182	3.13E+02	2.83E+02	3.12E+02	C18H16O5	[M+H]+	5,6,7-Trimethoxyflavone	Flavonoids	Flavones	973-67-1	8.01E+04	4.62E+04	5.92E+04	5.18E+04	8.42E+04	7.67E+04	5.02E+04	5.66E+04	6.18E+04	-	-
pma0760	5.65E+02	3.17E+02	5.64E+02	C25H24O15	[M+H]+	3'-O-Methyltricetin-7-O-(6''-malonyl)glucoside	Flavonoids	Flavones	-	8.67E+06	5.70E+06	1.81E+07	5.30E+06	7.27E+06	3.77E+06	9.00E+00	9.00E+00	9.00E+00	-	-
Wagp005832	2.19E+02	1.61E+02	2.18E+02	C12H10O4	[M+H]+	7-Methoxy-coumarin-8-yl-acetaldehyde	Lignans and Coumarins	Coumarins	55136-75-9	8.59E+05	8.48E+05	2.73E+05	1.73E+05	1.97E+05	2.14E+05	3.83E+05	4.17E+05	3.68E+05	-	-
MWSmce501	1.67E+02	1.08E+02	1.68E+02	C8H8O4	[M-H]-	Protocatechuic Acid Methyl Ester	Phenolic acids	Phenolic acids	2150-43-8	3.33E+04	4.34E+04	2.22E+04	5.48E+04	4.11E+04	7.91E+04	3.50E+05	4.76E+05	3.88E+05	-	-
Zmsp002859	1.93E+02	1.05E+02	1.70E+02	C9H14O3	[M+Na]+	Comolactones A	Others	Others	-	2.40E+07	5.40E+07	2.38E+07	2.03E+07	1.95E+07	1.96E+07	6.37E+06	7.96E+06	5.20E+06	-	-
mws1024	1.47E+02	1.29E+02	1.48E+02	C9H8O2	[M-H]-	p-Coumaraldehyde	Phenolic acids	Phenolic acids	2538-87-6	2.09E+05	1.59E+05	1.54E+05	7.59E+04	1.02E+05	1.10E+05	3.88E+04	4.88E+04	3.37E+04	C05608	ko00940,ko01100,ko01110
Wagp005847	4.95E+02	2.47E+02	4.94E+02	C23H26O12	[M+H]+	Columbianetin O-malonyl glucoside	Lignans and Coumarins	Coumarins	-	4.35E+05	2.78E+05	3.63E+05	9.00E+00	9.00E+00	9.00E+00	1.97E+04	4.51E+04	2.29E+04	-	-
pmp001127	3.01E+02	2.86E+02	3.00E+02	C16H12O6	[M+H]+	Chrysoeriol; 5,7,4'-Trihydroxy-3'-Methoxyflavone*	Flavonoids	Flavones	491-71-4	8.05E+06	6.36E+06	1.02E+07	7.64E+05	7.37E+05	8.08E+05	5.65E+06	7.34E+06	1.05E+07	C04293	ko00944
Wmzn002116	5.15E+02	3.53E+02	5.16E+02	C25H24O12	[M-H]-	3,5-Dicaffeoylquinic acid	Phenolic acids	Phenolic acids	-	1.47E+05	4.55E+04	1.39E+05	1.62E+05	1.53E+05	2.03E+05	2.27E+05	7.82E+04	2.01E+05	-	-
Qmyp101229	2.37E+02	1.09E+02	2.36E+02	C15H24O2	[M+H]+	1��-Hydroxy-��-cyperone(ISO6)	Terpenoids	Sesquiterpenoids	-	6.35E+04	5.51E+04	1.00E+05	3.11E+05	3.41E+05	3.03E+05	4.88E+05	7.31E+05	5.20E+05	-	-
Yacp008636	5.07E+02	2.38E+02	5.06E+02	C26H34O10	[M+H]+	Icariside E4	Lignans and Coumarins	Lignans	126253-42-7	4.89E+03	3.34E+03	5.93E+03	5.62E+03	2.44E+03	6.76E+03	3.31E+06	2.90E+06	2.44E+06	-	-
Wagp006699	6.51E+02	3.45E+02	6.50E+02	C30H34O16	[M+H]+	Cirsilineol 5-[6''-(3-Hydroxy-3-Methylglutaryl)Glucoside]	Flavonoids	Flavones	-	6.62E+05	8.85E+06	1.07E+07	1.62E+07	1.94E+07	1.61E+07	1.82E+07	2.35E+07	1.92E+07	-	-
Wagp006694	5.81E+02	4.19E+02	5.80E+02	C27H32O14	[M+H]+	Gardenin 5-O-Glucoside	Flavonoids	Flavones	-	1.12E+06	1.11E+06	1.40E+06	9.85E+05	1.44E+06	1.36E+06	3.33E+06	5.44E+06	4.36E+06	-	-
Qmqp101736	3.09E+02	1.79E+02	3.08E+02	C19H32O3	[M+H]+	Sessilifol O	Terpenoids	Sesquiterpenoids	-	1.24E+05	4.82E+04	1.48E+05	3.64E+04	2.70E+04	4.08E+04	1.33E+05	1.33E+05	1.23E+05	-	-
Waln003350	3.41E+02	1.95E+02	3.42E+02	C15H18O9	[M-H]-	3-O-p-Coumaroyl Galactonic Acid*	Phenolic acids	Phenolic acids	-	6.60E+05	6.39E+05	1.13E+06	3.06E+06	2.90E+06	3.42E+06	1.27E+06	1.79E+06	1.49E+06	-	-
MWSmce446	4.69E+02	3.07E+02	4.68E+02	C22H28O11	[M+H]+	Cimifugin-7-O-glucoside	Others	Chromone	80681-45-4	1.77E+06	1.63E+06	2.57E+06	2.60E+06	3.19E+06	3.30E+06	5.87E+06	1.97E+07	7.90E+06	-	-
Lmdp003146	1.67E+02	9.31E+01	1.66E+02	C10H14O2	[M+H]+	Rhododendrol	Phenolic acids	Phenolic acids	501-96-2	1.06E+07	1.16E+07	1.37E+07	9.16E+06	6.56E+06	8.61E+06	1.58E+06	9.10E+05	9.03E+05	-	-
Yalp007089	3.13E+02	2.98E+02	3.12E+02	C18H16O5	[M+H]+	Maturinacetate	Others	Others	-	2.07E+06	1.71E+06	1.79E+06	1.36E+06	1.16E+06	1.40E+06	8.28E+06	1.52E+07	9.83E+06	-	-
Lmhn003373	2.53E+02	1.37E+02	2.54E+02	C11H10O7	[M-H]-	4-Hydroxybenzoylmalic acid	Phenolic acids	Phenolic acids	-	3.06E+04	2.47E+04	4.39E+04	5.31E+04	4.75E+04	4.37E+04	1.82E+05	2.45E+05	1.68E+05	-	-
mws0183	1.53E+02	1.09E+02	1.54E+02	C7H6O4	[M-H]-	3,4-Dihydroxybenzoic acid (Protocatechuic acid)	Phenolic acids	Phenolic acids	99-50-3	1.25E+05	1.11E+05	1.21E+05	1.40E+05	1.86E+05	2.00E+05	3.61E+06	5.66E+06	4.77E+06	C00230	ko01100,ko01110
MWSmce490	1.67E+02	1.23E+02	1.68E+02	C8H8O4	[M-H]-	2',4',6'-Trihydroxyacetophenone	Phenolic acids	Phenolic acids	480-66-0	8.02E+04	7.61E+04	9.15E+04	3.98E+04	6.49E+04	8.02E+04	9.29E+04	1.79E+05	9.30E+04	C21895	-
Zmln002252	2.23E+02	1.49E+02	2.24E+02	C10H8O6	[M-H]-	Sideretin (5,7,8-Trihydroxy-6-methoxycoumarin)	Lignans and Coumarins	Coumarins	-	1.43E+06	1.40E+06	1.83E+06	2.38E+06	2.96E+06	2.29E+06	3.35E+06	3.86E+06	2.30E+06	C22007	ko00999,ko01110
Lsmp121706	5.19E+02	2.07E+02	5.18E+02	C24H38O12	[M+H]+	pteleifoside C	Others	Others	-	7.28E+06	5.53E+06	8.32E+06	3.41E+04	3.00E+04	2.33E+04	1.80E+05	3.17E+04	6.34E+04	-	-
Lmgp005868	6.39E+02	3.01E+02	6.38E+02	C32H30O14	[M+H]+	Chrysoeriol-7-O-(6''-feruloyl)glucoside	Flavonoids	Flavones	-	5.51E+06	2.32E+06	3.13E+06	4.57E+06	3.00E+06	4.09E+06	7.70E+06	1.09E+07	1.15E+07	-	-
MWSHC20105	3.71E+02	2.82E+02	3.72E+02	C20H20O7	[M-H]-	4-ketopinoresinol	Lignans and Coumarins	Lignans	66288-89-9	3.02E+04	2.21E+04	2.10E+04	3.06E+04	3.05E+04	4.89E+04	4.62E+05	6.00E+05	4.17E+05	-	-
pme0368	5.79E+02	2.71E+02	5.78E+02	C27H30O14	[M+H]+	Apigenin-7-O-rutinoside (Isorhoifolin)	Flavonoids	Flavones	552-57-8	4.76E+06	7.56E+06	2.85E+06	9.00E+00	9.00E+00	9.00E+00	5.14E+06	3.06E+06	4.35E+06	-	-
Lmgp004959	6.39E+02	3.31E+02	6.38E+02	C29H34O16	[M+H]+	Tricin-7-O-neohesperidoside	Flavonoids	Flavones	53766-40-8	8.54E+06	6.32E+06	8.34E+06	3.65E+07	3.86E+07	3.22E+07	3.03E+07	4.43E+07	3.11E+07	-	-
MWStz275	2.02E+02	1.73E+02	2.01E+02	C13H15NO	[M+H]+	Leptomerine	Alkaloids	Quinoline alkaloids	22048-97-1	5.57E+04	5.05E+04	6.45E+04	4.50E+04	6.67E+03	4.25E+04	1.32E+05	9.86E+04	9.09E+04	-	-
Lmbn004847	1.79E+02	1.46E+02	1.80E+02	C10H12O3	[M-H]-	4-Methoxyphenylpropionic acid	Phenolic acids	Phenolic acids	-	7.57E+04	5.72E+04	7.10E+04	7.10E+05	3.81E+05	7.08E+05	1.52E+04	5.09E+04	4.09E+04	-	-
Lajp006112	6.09E+02	3.61E+02	6.08E+02	C27H28O16	[M+H]+	5,8,3'-trihydroxy-6,7,4'-trimethoxyflavone-8-O-malonylglucoside*	Flavonoids	Flavones	-	5.21E+05	6.78E+05	6.47E+05	1.40E+07	1.56E+07	1.40E+07	5.56E+05	7.58E+05	4.49E+05	-	-
Zmhn002422	3.55E+02	1.93E+02	3.56E+02	C16H20O9	[M-H]-	1-O-Feruloyl-��-D-glucose	Phenolic acids	Phenolic acids	7196-71-6	4.25E+06	4.29E+06	4.22E+06	4.54E+06	4.36E+06	5.28E+06	3.89E+06	4.85E+06	3.22E+06	C17759	-
HX1366	1.47E+02	9.11E+01	1.46E+02	C9H6O2	[M+H]+	coumarin	Lignans and Coumarins	Coumarins	-	1.99E+07	2.97E+07	2.69E+07	5.13E+07	4.72E+07	4.36E+07	1.56E+07	1.34E+07	1.11E+07	-	-
MWS4301	1.51E+02	1.07E+02	1.52E+02	C8H8O3	[M-H]-	3-hydroxyphenylacetic acid	Phenolic acids	Phenolic acids	621-37-4	2.89E+04	4.62E+04	5.92E+04	4.19E+04	3.35E+03	4.32E+04	3.97E+05	6.40E+05	5.24E+05	C05593	ko00350,ko00360,ko01100
Lmsp010098	3.61E+02	1.97E+02	3.60E+02	C19H20O7	[M+H]+	5-Hydroxy-6,7,3',4'-tetramethoxyflavanone	Flavonoids	Flavanones	-	2.97E+05	2.86E+05	3.37E+05	1.59E+05	1.50E+05	1.77E+05	3.91E+06	5.01E+06	4.25E+06	-	-
Lmhn001650	2.69E+02	1.37E+02	2.70E+02	C11H10O8	[M-H]-	4-Hydroxybenzoyltartaric acid	Phenolic acids	Phenolic acids	-	3.26E+04	2.01E+04	2.55E+04	1.66E+04	2.44E+04	2.60E+04	2.38E+05	3.97E+06	3.83E+06	-	-
MWS5169	1.72E+02	1.28E+02	1.73E+02	C10H7NO2	[M-H]-	Quinoline-4-carboxylic acid	Alkaloids	Quinoline alkaloids	486-74-8	1.99E+04	1.71E+04	1.95E+04	1.94E+04	6.08E+03	3.67E+03	6.13E+04	5.11E+04	6.65E+04	C06414	-
Lmlp002765	2.29E+02	2.01E+02	2.28E+02	C15H16O2	[M+H]+	Stilbostemin B	Phenolic acids	Phenolic acids	162411-67-8	1.05E+06	1.04E+06	1.13E+06	4.75E+05	6.82E+05	6.77E+05	1.19E+06	2.11E+06	1.30E+06	-	-
pmb0738	6.99E+02	3.31E+02	6.98E+02	C34H34O16	[M+H]+	Tricin-7-O-(2''-Sinapoyl)glucoside	Flavonoids	Flavones	-	4.62E+05	3.47E+05	7.53E+05	8.40E+05	8.06E+05	7.23E+05	9.56E+05	1.01E+06	9.19E+05	-	-
Lmwp102904	2.19E+02	1.74E+02	2.18E+02	C13H18N2O	[M+H]+	N,N-Dimethyl-5-methoxytryptamine	Alkaloids	Plumerane	1019-45-0	5.95E+05	3.07E+05	8.17E+05	7.49E+05	7.45E+05	1.19E+06	3.22E+06	4.58E+06	3.39E+06	C08309	-
MWSslk208	3.01E+02	3.01E+02	3.02E+02	C20H30O2	[M-H]-	Kaurenoic Acid	Terpenoids	Ditepenoids	6730-83-2	4.64E+05	4.39E+05	4.33E+05	4.86E+05	4.81E+05	4.55E+05	5.29E+05	4.66E+05	5.04E+05	C11874	ko00904,ko01100,ko01110
Zbsp007466	2.68E+02	1.31E+02	2.67E+02	C17H17NO2	[M+H]+	N-trans-cinnamoylphydroxyphenylethylamine	Alkaloids	Phenolamine	-	2.30E+05	5.84E+04	2.63E+05	2.83E+03	1.00E+04	1.88E+04	1.37E+06	1.63E+06	1.37E+06	-	-
Hmcp009963	1.80E+02	1.23E+02	1.80E+02	C11H18NO+	[M]+	Candicine	Alkaloids	Phenolamine	6656-13-9	1.56E+05	1.51E+05	1.62E+05	1.65E+05	1.34E+05	1.38E+05	1.38E+05	1.89E+05	1.23E+05	C10575	-
Zbnp003712	8.15E+02	3.47E+02	8.14E+02	C35H42O22	[M+H]+	Limocitrin-3-O-(3-hydroxy-3-methylglutarate)glucoside-glucoside	Flavonoids	Flavonols	-	1.71E+07	2.61E+07	2.21E+07	2.13E+07	1.66E+07	9.09E+06	2.32E+06	1.14E+06	1.17E+06	-	-
Zmhn002508	4.71E+02	3.09E+02	4.72E+02	C21H28O12	[M-H]-	4-p-Cumaroyl-rhamnosyl-(1��6)-D-glucose	Phenolic acids	Phenolic acids	-	3.01E+05	2.18E+05	3.43E+05	1.83E+05	1.80E+05	1.61E+05	1.48E+05	2.35E+05	1.75E+05	-	-
Wagp007022	6.95E+02	3.89E+02	6.94E+02	C32H38O17	[M+H]+	Demethylnobiletin 5-[6''-(3-Hydroxy-3-Methylglutaryl)Glucoside]	Flavonoids	Flavones	-	3.15E+07	2.94E+07	3.59E+07	8.82E+06	8.29E+06	6.84E+06	1.28E+06	2.46E+06	1.72E+06	-	-
pmc1990	2.99E+02	1.19E+02	3.00E+02	C17H16O5	[M-H]-	4'-Hydroxy-5,7-dimethoxyflavanone	Flavonoids	Flavanones	-	1.21E+04	9.71E+03	8.51E+03	1.96E+04	2.16E+04	2.07E+04	1.78E+05	2.63E+05	1.72E+05	-	-
Lmtn002565	3.29E+02	1.67E+02	3.30E+02	C14H18O9	[M-H]-	1-O-Vanilloyl-D-Glucose	Phenolic acids	Phenolic acids	-	8.78E+06	1.15E+07	8.92E+06	1.02E+06	1.58E+06	1.24E+06	9.02E+05	5.90E+05	7.28E+05	C20470	-
mws1608	4.47E+02	3.57E+02	4.48E+02	C21H20O11	[M-H]-	Luteolin-6-C-glucoside (Isoorientin)	Flavonoids	Flavones	4261-42-1	1.86E+07	1.04E+07	1.47E+07	1.11E+07	1.02E+07	9.91E+06	1.15E+07	1.92E+07	3.81E+07	C01821	-
pmb1754	1.84E+02	1.25E+02	1.84E+02	C5H15NO4P+	[M]+	O-Phosphocholine	Alkaloids	Alkaloids	107-73-3	6.44E+06	9.32E+06	5.84E+06	1.31E+06	1.06E+06	1.38E+06	9.00E+00	9.00E+00	9.00E+00	C00588	ko00564,ko01100
Zmzp005934	2.84E+02	1.02E+02	2.83E+02	C18H37NO	[M+H]+	Stearamide	Alkaloids	Alkaloids	124-26-5	1.96E+05	2.81E+05	1.54E+05	4.25E+05	1.31E+05	2.02E+05	1.26E+05	1.33E+05	1.21E+05	C13846	-
Hmlp000935	1.54E+02	1.37E+02	1.53E+02	C8H11NO2	[M+H]+	Vanillylamine	Alkaloids	Phenolamine	1196-92-5	1.22E+05	8.96E+04	9.61E+04	1.12E+05	1.10E+05	9.76E+04	2.80E+05	3.04E+05	2.45E+05	C16666	ko00996,ko01100,ko01110
Hmlp003068	6.27E+02	3.03E+02	6.26E+02	C27H30O17	[M+H]+	Meratin	Flavonoids	Flavones	27215-04-9	3.41E+07	3.43E+07	4.63E+07	1.18E+07	1.16E+07	1.47E+07	1.05E+06	1.77E+06	3.36E+06	-	-
Wagp008838	3.75E+02	2.11E+02	3.74E+02	C20H22O7	[M+H]+	6'-Hydroxy-2,4,2',3',4'-Pentamethoxychalcone	Flavonoids	Chalcones	-	4.52E+06	3.88E+06	4.52E+06	8.22E+05	7.53E+05	8.01E+05	1.46E+07	2.37E+07	1.53E+07	-	-
zjgp122321	3.55E+02	1.63E+02	3.54E+02	C16H18O9	[M+H]+	4-O-acetyl-3-O-caffeoyl-2-C-methyl-D-erythronate	Others	Others	-	6.29E+06	6.34E+06	4.38E+06	4.81E+06	9.48E+06	5.36E+06	8.52E+04	2.41E+05	1.09E+05	-	-
Zmlp007578	3.45E+02	3.13E+02	3.44E+02	C17H12O8	[M+H]+	3,3',4-O-Trimethylellagic acid	Tannins	Tannin	1617-49-8	3.26E+05	2.30E+05	3.11E+05	3.88E+05	3.38E+05	3.10E+05	9.43E+05	1.24E+06	1.03E+06	C10836	-
Lajp006313	6.39E+02	3.91E+02	6.38E+02	C28H30O17	[M+H]+	Gardenin E malonyl glucoside	Flavonoids	Flavones	-	1.86E+07	2.31E+07	2.20E+07	7.62E+06	1.11E+07	7.44E+06	2.79E+05	4.61E+05	2.40E+05	-	-
MWSslk030	6.11E+02	3.03E+02	6.12E+02	C28H36O15	[M-H]-	Neohesperidin Dihydrochalcone (Nhdc)	Flavonoids	Chalcones	20702-77-6	2.62E+05	3.33E+05	2.74E+05	2.21E+05	2.86E+05	2.39E+05	1.77E+05	1.68E+05	1.60E+05	-	-
mws0749	1.37E+02	9.30E+01	1.38E+02	C7H6O3	[M-H]-	4-Hydroxybenzoic acid	Phenolic acids	Phenolic acids	99-96-7	7.58E+04	4.73E+04	5.79E+04	2.42E+05	1.90E+05	2.20E+05	3.28E+06	4.12E+06	3.14E+06	C00156	ko00130,ko00790,ko01100,ko01110,ko01240
Wagp007374	2.09E+02	1.91E+02	2.08E+02	C13H20O2	[M+H]+	3-Oxo-Alpha-Ionol	Others	Others	52210-15-8	1.85E+05	2.10E+05	1.54E+05	3.14E+05	3.76E+05	3.56E+05	8.08E+04	6.71E+04	1.76E+05	-	-
pmb0623	6.25E+02	6.07E+02	6.24E+02	C28H32O16	[M+H]+	Chrysoeriol-6-C-glucoside-7-O-glucoside	Flavonoids	Flavones	-	6.53E+06	5.07E+06	5.85E+06	3.50E+06	3.37E+06	3.45E+06	7.13E+06	7.48E+06	7.98E+06	-	-
Lajp006054	5.53E+02	3.91E+02	5.52E+02	C25H28O14	[M+H]+	Gardenin E glucoside	Flavonoids	Flavones	-	9.86E+06	9.43E+06	9.95E+06	2.67E+07	2.58E+07	2.44E+07	2.01E+07	2.53E+07	1.60E+07	-	-
Lmyp003387	1.92E+02	1.46E+02	1.91E+02	C10H9NO3	[M+H]+	2-Oxo-3,4-dihydro-1H-quinoline-3-carboxylic acid	Alkaloids	Quinoline alkaloids	246867-17-4	1.13E+06	1.14E+06	1.07E+06	9.68E+05	9.81E+05	1.12E+06	1.63E+06	2.18E+06	1.37E+06	-	-
mws0919	4.31E+02	2.85E+02	4.32E+02	C21H20O10	[M-H]-	Kaempferol-3-O-rhamnoside (Afzelin)(Kaempferin)	Flavonoids	Flavonols	482-39-3	5.32E+04	2.89E+04	5.79E+04	1.22E+05	1.06E+05	1.27E+05	6.10E+04	5.22E+04	3.34E+04	C16911	ko00944
pme1605	5.93E+02	2.85E+02	5.94E+02	C27H30O15	[M-H]-	Kaempferol-3-O-robinobioside(Biorobin)	Flavonoids	Flavonols	17297-56-2	1.98E+06	1.54E+06	1.46E+06	6.20E+05	5.15E+05	5.39E+05	6.92E+05	5.80E+05	7.85E+05	-	-
mws1175	2.71E+02	1.67E+02	2.70E+02	C16H14O4	[M+H]+	Pinostrobin	Flavonoids	Flavanones	480-37-5	5.36E+04	4.62E+04	7.86E+04	2.38E+04	2.52E+04	2.26E+04	5.01E+04	5.07E+04	4.27E+04	C16419	ko00941
MWSmce388	2.03E+02	1.47E+02	2.02E+02	C11H6O4	[M+H]+	Xanthotoxol; 8-Hydroxypsoralen	Lignans and Coumarins	Coumarins	2009-24-7	5.54E+05	5.15E+05	5.51E+05	9.09E+05	1.09E+06	5.61E+05	4.85E+05	5.59E+05	6.25E+05	C00841	ko00999,ko01110
pme2996	1.61E+02	1.17E+02	1.62E+02	C9H6O3	[M-H]-	4-Hydroxycoumarin	Lignans and Coumarins	Coumarins	1076-38-6	2.24E+04	1.87E+04	3.84E+04	1.32E+04	2.40E+04	2.39E+04	1.57E+05	1.63E+05	1.46E+05	C20414	-
Hmqp002567	2.84E+02	1.47E+02	2.83E+02	C17H17NO3	[M+H]+	4-Hydroxycinnamic acid p-hydroxyphenethylamine	Phenolic acids	Phenolic acids	-	1.72E+05	3.83E+04	4.51E+05	2.17E+04	5.84E+03	1.80E+04	7.83E+05	6.40E+05	4.52E+05	-	-
MWSslk108	2.04E+02	8.50E+01	2.03E+02	C9H17NO4	[M+H]+	O-Acetyl-L-carnitine	Alkaloids	Alkaloids	3040-38-8	3.75E+05	4.35E+05	3.51E+05	4.75E+04	3.29E+05	4.92E+04	8.95E+04	6.95E+04	1.64E+05	-	-
Lmzp004885	3.31E+02	3.15E+02	3.30E+02	C17H14O7	[M+H]+	Tricin (5,7,4'-Trihydroxy-3',5'-dimethoxyflavone)	Flavonoids	Flavones	520-32-1	7.49E+05	4.88E+05	1.09E+06	1.82E+05	1.33E+05	1.14E+05	1.35E+06	1.84E+06	2.20E+06	C10193	-
pmp001244	2.66E+02	2.07E+02	2.66E+02	C14H20NO4+	[M]+	Caffeoylcholine	Alkaloids	Phenolamine	87189-10-4	3.16E+05	2.21E+05	2.81E+05	2.42E+05	2.06E+05	1.30E+05	3.36E+05	3.46E+05	3.37E+05	-	-
MWSslk146	5.95E+02	4.33E+02	5.94E+02	C27H30O15	[M+H]+	4'-O-Glucosylvitexin	Flavonoids	Flavones	38950-94-6	3.99E+07	3.79E+07	4.64E+07	3.27E+07	3.83E+07	5.77E+07	6.81E+06	1.83E+07	9.33E+06	-	-
MWSmce040	1.53E+02	6.50E+01	1.52E+02	C8H8O3	[M+H]+	Isovanillin	Phenolic acids	Phenolic acids	621-59-0	6.24E+05	6.36E+05	3.28E+05	6.77E+05	6.58E+05	7.16E+05	7.79E+06	1.16E+07	6.72E+06	-	-
Lmwn102907	4.83E+02	4.21E+02	4.84E+02	C26H28O9	[M-H]-	Evodol	Terpenoids	Triterpene	22318-10-1	3.21E+04	2.94E+04	3.30E+04	2.04E+04	1.06E+04	1.03E+04	1.68E+05	1.33E+05	1.02E+05	-	-
Qmdp112410	3.37E+02	2.63E+02	3.36E+02	C21H36O3	[M+H]+	Vitetrifolin H	Terpenoids	Ditepenoids	-	1.30E+05	1.08E+05	1.82E+05	7.51E+04	6.63E+04	7.17E+04	1.04E+05	1.35E+05	1.33E+05	-	-
Lmgn001670	1.37E+02	1.08E+02	1.38E+02	C7H6O3	[M-H]-	Salicylic acid	Phenolic acids	Phenolic acids	69-72-7	9.35E+04	8.68E+04	8.95E+04	9.11E+04	1.02E+05	1.16E+05	1.77E+06	2.99E+06	2.77E+06	C00805	ko00996,ko01100,ko01110,ko04075
pmp000588	5.49E+02	4.63E+02	5.48E+02	C25H24O14	[M+H]+	Diosmetin-7-O-(6''-malonyl)glucoside	Flavonoids	Flavones	-	3.71E+05	2.33E+05	4.87E+05	6.19E+05	6.08E+05	5.58E+05	8.71E+05	5.52E+05	2.01E+05	-	-
pmp000130	8.87E+02	7.25E+02	8.86E+02	C39H50O23	[M+H]+	Natsudaidain-3-O-(5'-glucosyl-3-hydroxy-3-methylglutarate)glucoside	Flavonoids	Flavonols	-	2.46E+07	2.89E+07	2.62E+07	3.21E+06	2.73E+06	8.89E+06	8.75E+04	1.66E+05	1.45E+05	-	-
mws1503	1.33E+02	1.15E+02	1.32E+02	C9H8O	[M+H]+	Cinnamaldehyde	Phenolic acids	Phenolic acids	14371-10-9	3.93E+05	2.35E+05	2.67E+05	2.74E+05	8.11E+04	1.57E+05	1.66E+05	2.01E+05	1.76E+05	C00903	ko00940,ko01100,ko01110
pmb0130	2.03E+02	1.44E+02	2.02E+02	C12H14N2O	[M+H]+	Acetryptine	Alkaloids	Plumerane	3551-18-6	7.96E+04	7.84E+04	5.73E+05	4.11E+04	4.33E+04	4.64E+04	3.26E+05	4.56E+05	2.18E+05	-	-
Hmhp006519	2.96E+02	8.31E+01	2.95E+02	C16H25NO4	[M+H]+	ZP-amide A	Alkaloids	Alkaloids	-	2.24E+04	5.49E+04	2.89E+04	2.50E+04	2.30E+04	4.45E+04	2.35E+05	2.67E+05	1.88E+05	-	-
Lmwp102905	2.44E+02	1.88E+02	2.43E+02	C15H17NO2	[M+H]+	2-Hydroxy-4-methoxy-3-(3'-methyl-2'-butenyl)-quinoline	Alkaloids	Quinoline alkaloids	-	1.24E+05	1.44E+05	1.78E+05	3.43E+04	1.35E+04	2.32E+04	5.08E+04	5.91E+04	3.31E+04	-	-
Wchn003594	1.95E+02	9.30E+01	1.96E+02	C10H12O4	[M-H]-	4-hydroxy-4-(2-hydroxyphenyl)butanoic acid	Others	Others	-	1.41E+04	1.48E+04	3.12E+04	9.00E+00	9.00E+00	9.00E+00	6.06E+05	1.08E+06	9.03E+05	-	-
Lmlp002205	1.97E+02	1.61E+02	1.96E+02	C11H16O3	[M+H]+	Isololiolide	Terpenoids	Terpene	38274-00-9	5.90E+06	4.97E+06	4.72E+06	8.29E+05	7.12E+05	9.55E+05	1.15E+07	8.80E+06	1.40E+07	-	-
Lasp003707	2.25E+02	1.19E+02	2.24E+02	C11H12O5	[M+H]+	Acropyrone	Phenolic acids	Phenolic acids	-	6.31E+06	6.38E+06	5.60E+06	8.20E+06	7.72E+06	6.49E+06	1.03E+06	1.11E+06	7.41E+05	-	-
Lmmp003091	6.11E+02	3.03E+02	6.10E+02	C27H30O16	[M+H]+	Quercetin-3-O-(4''-O-glucosyl)rhamnoside	Flavonoids	Flavonols	59262-54-3	5.02E+06	4.50E+06	8.02E+06	9.41E+05	9.61E+05	1.11E+06	2.33E+06	2.13E+06	2.17E+06	C17563	-
Wagp006554	6.97E+02	3.91E+02	6.96E+02	C31H36O18	[M+H]+	Scaposin 5-[6''-(3-Hydroxy-3-Methylglutaryl)Glucoside]	Flavonoids	Flavones	-	1.24E+07	1.11E+07	1.17E+07	3.67E+06	4.21E+06	2.57E+06	4.00E+05	4.65E+05	4.82E+05	-	-
pmn001320	2.37E+02	1.63E+02	2.38E+02	C12H14O5	[M-H]-	1-O-p-Cumaroylglycerol	Phenolic acids	Phenolic acids	106055-11-2	3.79E+04	3.40E+04	4.72E+04	3.85E+04	2.56E+04	3.15E+04	1.90E+05	2.56E+05	2.33E+05	-	-
MWS2070	1.79E+02	9.20E+01	1.80E+02	C10H12O3	[M-H]-	Propyl 4-hydroxybenzoate	Phenolic acids	Phenolic acids	94-13-3	1.26E+05	9.21E+04	1.07E+05	6.99E+04	8.46E+04	5.73E+04	5.98E+04	6.35E+04	5.98E+04	-	-
Lssp210056	4.65E+02	3.03E+02	4.64E+02	C21H20O12	[M+H]+	Quercetin3-O-galactoside	Flavonoids	Flavonols	-	6.85E+07	6.07E+07	1.01E+08	2.98E+07	1.81E+07	2.28E+07	1.67E+06	1.66E+06	8.53E+06	-	-
MWSslk066	1.69E+02	6.50E+01	1.68E+02	C8H8O4	[M+H]+	3-Hydroxy-4-methoxybenzoic acid; Isovanillic Acid	Phenolic acids	Phenolic acids	645-08-9	1.00E+06	7.36E+05	9.37E+05	8.07E+05	9.63E+05	1.95E+06	1.63E+07	1.34E+07	1.79E+07	-	-
Lmbn001162	3.39E+02	1.77E+02	3.40E+02	C15H16O9	[M-H]-	Esculetin-7-O-glucoside*	Lignans and Coumarins	Coumarins	-	1.82E+05	1.68E+05	2.51E+05	1.62E+05	1.25E+05	1.49E+05	7.75E+05	1.12E+06	8.11E+05	-	-
MWSmce061	2.37E+02	1.76E+02	2.36E+02	C12H12O5	[M+H]+	Dimethylfraxetin; 6,7,8-Trimethoxycoumarin*	Lignans and Coumarins	Coumarins	6035-49-0	1.10E+04	6.37E+03	1.57E+05	1.90E+03	7.27E+03	5.34E+04	2.06E+05	9.97E+04	8.02E+05	-	-
pmb0819	1.57E+02	1.30E+02	1.56E+02	C10H8N2	[M+H]+	3-Indoleacetonitrile	Alkaloids	Plumerane	771-51-7	1.23E+06	1.17E+06	1.29E+06	5.78E+05	5.01E+05	5.66E+05	5.25E+04	1.30E+05	3.21E+04	C02938	ko00380,ko01100
Lmyn003028	4.31E+02	2.69E+02	4.32E+02	C19H28O11	[M-H]-	Benzyl-��-gentiobioside*	Phenolic acids	Phenolic acids	56775-64-5	7.11E+05	4.90E+05	3.78E+05	1.08E+05	6.86E+04	7.25E+04	2.93E+05	1.45E+05	4.75E+05	-	-
Lmsp004670	5.95E+02	2.87E+02	5.94E+02	C27H30O15	[M+H]+	Kaempferol-3-O-glucoside-7-O-rhamnoside*	Flavonoids	Flavonols	2392-95-2	1.55E+05	1.15E+05	2.39E+05	9.34E+06	1.88E+07	1.35E+07	6.50E+04	6.34E+04	8.50E+04	-	-
Lmhp206353	4.93E+02	3.31E+02	4.92E+02	C23H24O12	[M+H]+	Tricin-4'-O-glucoside	Flavonoids	Flavones	-	1.98E+05	1.38E+05	3.42E+05	7.52E+06	6.39E+06	7.65E+06	1.71E+06	2.26E+06	2.28E+06	-	-
Lmbn002737	1.19E+02	9.30E+01	1.20E+02	C8H8O	[M-H]-	3-Methylbenzaldehyde*	Others	Aldehyde compounds	620-23-5	1.70E+05	1.19E+05	1.27E+05	1.24E+05	9.16E+04	1.07E+05	9.00E+00	9.00E+00	9.00E+00	C07209	ko01100
Lmbn002644	1.19E+02	9.30E+01	1.20E+02	C8H8O	[M-H]-	4-Methylbenzaldehyde*	Others	Aldehyde compounds	104-87-0	1.43E+05	1.34E+05	1.24E+05	1.38E+05	7.80E+04	1.34E+05	9.67E+04	9.00E+00	1.05E+05	C06758	ko01100
Hmyp002656	2.22E+02	1.30E+02	2.21E+02	C11H11NO4	[M+H]+	Methyl dioxindole-3-acetate	Alkaloids	Plumerane	57061-18-4	3.10E+06	2.67E+06	3.09E+06	7.46E+05	7.09E+05	7.08E+05	4.90E+05	5.34E+05	3.97E+05	-	-
Lsmp122007	4.11E+02	2.49E+02	4.10E+02	C20H26O9	[M+H]+	Rudicoumarin C glucoside	Lignans and Coumarins	Coumarins	-	3.33E+05	2.51E+05	6.30E+05	2.57E+05	1.81E+05	3.37E+05	5.21E+05	6.20E+05	3.11E+05	-	-
Cmpp007319	2.61E+02	1.89E+02	2.60E+02	C15H16O4	[M+H]+	7-Methoxy-5-Prenyloxycoumarin	Lignans and Coumarins	Coumarins	35590-41-1	5.72E+07	3.87E+07	4.58E+07	7.41E+04	6.90E+04	7.86E+04	2.40E+04	1.83E+04	1.75E+04	-	-
Lmtn002324	4.31E+02	2.69E+02	4.32E+02	C19H28O11	[M-H]-	Benzyl-(2''-O-glucosyl)glucoside*	Phenolic acids	Phenolic acids	-	9.18E+05	9.29E+05	7.87E+05	2.53E+05	1.50E+05	2.07E+05	7.24E+05	3.75E+05	5.75E+05	C17564	-
Lmsp002982	7.73E+02	3.03E+02	7.72E+02	C33H40O21	[M+H]+	Quercetin-3-O-sophoroside-7-O-rhamnoside	Flavonoids	Flavonols	-	4.85E+06	5.57E+06	7.07E+06	2.48E+06	2.38E+06	2.89E+06	1.73E+05	3.00E+05	6.49E+05	-	-
Lmhn003074	3.09E+02	1.93E+02	3.10E+02	C14H14O8	[M-H]-	Feruloylmalic acid	Phenolic acids	Phenolic acids	-	6.92E+05	5.98E+05	5.79E+05	8.39E+05	8.00E+05	8.04E+05	5.30E+06	6.42E+06	5.50E+06	-	-
pmb0603	6.25E+02	3.02E+02	6.24E+02	C28H32O16	[M+H]+	Chrysoeriol-7,4'-di-O-glucoside	Flavonoids	Flavones	-	9.69E+04	4.42E+04	1.20E+05	6.70E+05	8.59E+05	1.09E+06	2.60E+05	3.15E+05	4.67E+05	-	-
mws1565	3.89E+02	2.09E+02	3.88E+02	C17H24O10	[M+H]+	Geniposide	Terpenoids	Monoterpenoids	24512-63-8	2.42E+05	2.35E+05	2.59E+05	1.45E+05	1.98E+05	2.26E+05	1.02E+05	1.30E+05	1.06E+05	C09781	-
mws0117	1.81E+02	1.22E+02	1.82E+02	C9H10O4	[M-H]-	Homovanillic acid; 4-Hydroxy-3-methoxyphenylacetic acid	Phenolic acids	Phenolic acids	306-08-1	2.91E+04	3.40E+04	3.93E+04	4.37E+04	2.87E+04	3.60E+04	6.52E+04	2.65E+05	1.02E+05	C05582	ko00350,ko01100
pmb3006	4.31E+02	2.69E+02	4.32E+02	C21H20O10	[M-H]-	Apigenin-7-O-glucoside(Cosmosiin)	Flavonoids	Flavones	578-74-5	5.33E+04	5.63E+04	5.13E+04	2.69E+04	3.48E+04	3.84E+04	8.48E+05	8.16E+05	1.27E+06	C04608	ko00944
Lajp005903	6.67E+02	3.61E+02	6.66E+02	C30H34O17	[M+H]+	Gardenin A malonyl glucoside	Flavonoids	Flavones	-	3.81E+05	8.41E+05	4.38E+05	2.93E+06	3.33E+06	2.40E+06	1.36E+05	1.64E+05	2.09E+05	-	-
pmb0769	4.85E+02	3.23E+02	4.84E+02	C25H28N2O8	[M+H]+	N-(p-Coumaroyl)serotonin Glucoside	Alkaloids	Plumerane	76423-56-8	8.19E+05	1.06E+06	8.88E+05	2.02E+06	2.32E+06	1.85E+06	5.98E+05	8.64E+05	5.62E+05	-	-
Hmlp006964	2.37E+02	1.76E+02	2.36E+02	C12H12O5	[M+H]+	5,6,7-Trimethoxycoumarin*	Lignans and Coumarins	Coumarins	55085-47-7	2.56E+04	5.00E+04	1.45E+05	9.32E+03	6.60E+03	1.98E+04	2.30E+05	3.24E+05	7.82E+05	-	-
MWS3020	1.45E+02	8.61E+01	1.44E+02	C7H16N2O	[M+H]+	N-Acetylcadaverine	Alkaloids	Alkaloids	32343-73-0	1.44E+05	1.70E+05	1.47E+05	1.03E+05	8.70E+04	1.27E+05	1.91E+05	1.65E+05	2.07E+05	-	-
pma0104	3.69E+02	2.07E+02	3.68E+02	C20H16O7	[M+H]+	N-Sinapoylhydroxycoumarin	Lignans and Coumarins	Coumarins	-	9.89E+06	1.16E+07	1.06E+07	6.23E+06	1.21E+07	1.79E+07	1.79E+06	1.50E+06	8.11E+05	-	-
Lmgp004731	4.33E+02	2.71E+02	4.32E+02	C21H20O10	[M+H]+	Genistein-7-O-galactoside	Flavonoids	Isoflavones	-	1.17E+07	2.28E+07	3.19E+07	1.28E+07	1.73E+07	1.46E+07	9.04E+06	3.86E+06	3.70E+06	-	-
Hmcn001884	4.63E+02	3.01E+02	4.64E+02	C21H20O12	[M-H]-	6-Hydroxyluteolin 5-glucoside	Flavonoids	Flavones	-	2.60E+07	2.24E+07	2.60E+07	5.44E+05	7.43E+05	7.56E+05	4.84E+07	3.90E+07	4.66E+07	-	-
Lakn002165	4.47E+02	1.52E+02	4.48E+02	C18H24O13	[M-H]-	Protocatechuic acid glucosyl xyloside	Phenolic acids	Phenolic acids	-	7.47E+04	8.43E+04	1.00E+05	3.03E+07	3.22E+07	2.85E+07	4.24E+04	5.05E+04	3.67E+04	-	-
Zahp008932	2.21E+02	1.47E+02	2.20E+02	C15H24O	[M+H]+	Spathulenol	Terpenoids	Sesquiterpenoids	6750-60-3	1.67E+05	2.11E+05	2.68E+05	1.96E+05	1.60E+05	1.90E+05	7.61E+05	1.22E+06	7.16E+05	-	-
Hmqp003184	6.67E+02	2.87E+02	6.66E+02	C29H30O18	[M+H]+	Luteolin-7-O-(6''-malonyl)glucoside-5-O-arabinoside	Flavonoids	Flavones	-	1.20E+06	6.71E+05	1.04E+06	5.76E+05	4.28E+05	5.07E+05	3.17E+04	1.77E+04	7.71E+03	-	-
mad2394	5.01E+02	3.37E+02	5.02E+02	C24H22O12	[M-H]-	Sinapoyl-p-coumaroyltartaric acid	Phenolic acids	Phenolic acids	-	4.14E+04	5.57E+04	3.24E+04	9.63E+03	6.32E+03	1.81E+04	7.97E+05	1.01E+06	9.59E+05	-	-
pmp001045	3.31E+02	1.51E+02	3.30E+02	C15H22O8	[M+H]+	Bartsioside	Terpenoids	Monoterpenoids	62133-72-6	3.46E+06	3.25E+06	3.41E+06	1.97E+06	1.91E+06	1.90E+06	8.85E+05	9.69E+05	6.48E+05	-	-
Qmzp101823	3.55E+02	1.35E+02	3.54E+02	C20H18O6	[M+H]+	Hinokinin	Lignans and Coumarins	Lignans	26543-89-5	8.43E+04	6.23E+04	1.70E+05	1.70E+04	2.49E+04	3.99E+04	1.80E+04	3.24E+04	1.66E+04	-	-
pmn001700	4.55E+02	4.55E+02	4.56E+02	C30H48O3	[M-H]-	24,30-Dihydroxy-12(13)-ene-lupeol	Terpenoids	Triterpene	-	3.85E+04	2.55E+04	4.17E+04	2.23E+04	2.77E+04	2.90E+04	6.97E+04	8.15E+04	7.89E+04	-	-
Lmzn001925	2.39E+02	1.95E+02	2.40E+02	C12H16O5	[M-H]-	3,4'-Dihydroxy-3'-methoxybenzenepentanoic acid	Phenolic acids	Phenolic acids	-	1.01E+05	6.56E+04	1.58E+05	3.55E+04	2.89E+04	3.38E+04	8.08E+04	1.14E+05	1.14E+05	-	-
Wagp005882	8.73E+02	4.05E+02	8.72E+02	C38H48O23	[M+H]+	Gardenin C 5-[6''-(3-Hydroxy-3-Methylglutaryl)Glucoside]glucoside	Flavonoids	Flavones	-	1.50E+07	1.25E+07	1.17E+07	6.02E+06	5.13E+06	4.06E+06	3.51E+05	5.21E+05	3.03E+05	-	-
Wagp006298	8.87E+02	4.19E+02	8.86E+02	C39H50O23	[M+H]+	Natsudaidain 3-[6''-(3-Hydroxy-3-Methylglutaryl)Glucoside]glucoside	Flavonoids	Flavones	-	2.79E+07	2.76E+07	2.75E+07	8.59E+06	5.60E+06	7.43E+06	2.26E+06	4.46E+06	2.39E+06	-	-
pma0149	3.41E+02	2.07E+02	3.40E+02	C15H16O9	[M+H]+	Sinapoyl malate	Phenolic acids	Phenolic acids	92344-58-6	1.17E+06	9.45E+05	1.24E+06	1.04E+06	8.01E+05	7.23E+05	4.81E+05	6.16E+05	4.72E+05	C02887	ko00940,ko01110
mad2085	4.57E+02	2.95E+02	4.58E+02	C22H18O11	[M-H]-	Caffeoyl-p-coumaroyltartaric acid	Phenolic acids	Phenolic acids	-	9.40E+05	1.11E+06	9.71E+05	3.70E+05	3.68E+05	3.38E+05	2.74E+04	2.43E+04	1.44E+04	-	-
MWSmce270	3.47E+02	2.31E+02	3.46E+02	C20H26O5	[M+H]+	Rosmanol	Terpenoids	Ditepenoids	80225-53-2	6.08E+04	3.79E+04	6.39E+04	9.40E+04	4.45E+04	7.67E+04	1.16E+05	1.43E+05	9.31E+04	-	-
Lsmp122008	4.27E+02	2.65E+02	4.26E+02	C20H26O10	[M+H]+	Hydroxyrudicoumarin C glucoside	Lignans and Coumarins	Coumarins	-	3.37E+07	3.55E+07	1.48E+07	3.15E+06	7.53E+06	8.36E+06	5.94E+05	1.43E+06	7.10E+05	-	-
MW0131240	1.95E+02	1.17E+02	1.94E+02	C10H10O4	[M+H]+	Isoferulic acid	Phenolic acids	Phenolic acids	25522-33-2	1.46E+06	1.27E+06	1.04E+06	1.04E+06	1.02E+06	1.06E+06	1.07E+06	9.91E+05	9.26E+05	C10470	-
Lmjp101201	2.59E+02	1.89E+02	2.58E+02	C15H14O4	[M+H]+	murralongin	Lignans and Coumarins	Coumarins	53011-72-6	7.63E+04	6.90E+04	5.37E+04	1.43E+05	9.46E+04	1.25E+05	1.75E+05	1.90E+05	1.79E+05	-	-
Hmlp005105	2.85E+02	2.70E+02	2.84E+02	C16H12O5	[M+H]+	3,7-dihydroxy-4'-methoxyflavone	Flavonoids	Flavones	-	3.59E+05	2.24E+05	6.05E+05	6.16E+05	6.93E+05	1.23E+06	7.03E+05	1.24E+06	7.59E+05	-	-
MWSmce387	1.83E+02	1.24E+02	1.84E+02	C8H8O5	[M-H]-	3-O-Methylgallic acid	Phenolic acids	Phenolic acids	3934-84-7	5.11E+03	1.60E+03	2.23E+03	3.34E+03	5.10E+03	9.39E+03	5.38E+05	7.86E+05	1.01E+06	C05616	-
Lmmp006540	7.13E+02	3.31E+02	7.12E+02	C34H32O17	[M+H]+	Tricin-7-O-(2''-Sinapoyl)glucuronide	Flavonoids	Flavones	-	9.45E+04	8.35E+04	8.94E+04	3.00E+05	1.98E+05	3.46E+05	1.02E+06	1.53E+06	9.65E+05	-	-
mws0677	2.19E+02	1.60E+02	2.18E+02	C12H14N2O2	[M+H]+	N-Acetyl-5-hydroxytryptamine	Alkaloids	Plumerane	1210-83-9	2.46E+06	2.52E+06	2.86E+06	5.42E+05	4.82E+05	4.86E+05	3.96E+05	5.33E+05	4.13E+05	C00978	ko00380,ko01100,ko01110
pmp001198	1.32E+02	5.70E+01	1.31E+02	C6H13NO2	[M+H]+	6-Deoxyfagomine	Alkaloids	Piperidine alkaloids	197449-09-5	2.43E+06	2.23E+06	2.76E+06	3.83E+06	3.55E+06	3.60E+06	8.81E+05	1.26E+06	6.95E+05	-	-
Wagp005905	6.65E+02	3.59E+02	6.64E+02	C31H36O16	[M+H]+	Flindulatin 5-[6''-(3-Hydroxy-3-Methylglutaryl)Glucoside]	Flavonoids	Flavones	-	1.17E+07	8.17E+06	5.42E+06	7.04E+06	5.53E+06	6.22E+06	2.44E+06	4.20E+06	2.42E+06	-	-
Lmzp003497	3.33E+02	1.63E+02	3.32E+02	C19H24O5	[M+H]+	Marmin[7-(6',7'-Dihydroxygeranyloxy)coumarin]	Lignans and Coumarins	Coumarins	14957-38-1	3.61E+04	2.83E+04	3.19E+04	4.41E+05	3.72E+05	4.53E+05	5.78E+04	1.20E+05	6.84E+04	-	-
Zmpn002553	3.39E+02	1.77E+02	3.40E+02	C15H16O9	[M-H]-	Cichoriin*	Lignans and Coumarins	Coumarins	531-58-8	2.99E+05	2.83E+05	3.77E+05	1.96E+05	1.88E+05	2.11E+05	8.21E+05	1.07E+06	8.29E+05	C09206	-
Lhmp122021	5.31E+02	1.77E+02	5.30E+02	C26H26O12	[M+H]+	3-O-caffeioyl feruloyl quinic acid	Others	Others	-	9.00E+00	9.00E+00	9.00E+00	1.40E+06	1.93E+06	1.58E+06	2.59E+05	2.34E+05	1.97E+05	-	-
MWStz070	1.82E+02	9.11E+01	1.81E+02	C9H11NO3	[M+H]+	N-(2-Hydroxy-4-methoxyphenyl)acetamide	Alkaloids	Phenolamine	58469-06-0	6.93E+06	5.92E+06	5.64E+06	8.33E+06	7.64E+06	7.87E+06	1.55E+06	1.82E+06	1.24E+06	-	-
Qmyp101439	2.11E+02	1.35E+02	2.10E+02	C13H22O2	[M+H]+	Blumenol C	Terpenoids	Sesquiterpenoids	-	3.29E+05	3.50E+05	2.63E+05	2.51E+05	4.68E+05	4.51E+05	8.56E+05	1.03E+06	7.77E+05	-	-
MWSHC20102	1.97E+02	1.51E+02	1.96E+02	C10H12O4	[M+H]+	3-Hydroxy-1-(4-Hydroxy-3-Methoxyphenyl)Propan-1-One	Phenolic acids	Phenolic acids	2196-18-1	1.80E+05	1.52E+05	2.71E+05	2.82E+05	1.71E+05	4.13E+05	2.62E+06	1.95E+06	1.54E+06	-	-
Lmsp003939	6.25E+02	3.17E+02	6.24E+02	C28H32O16	[M+H]+	Isorhamnetin-3-O-galactoide-7-O-rhamnoside*	Flavonoids	Flavonols	-	1.20E+07	8.86E+06	8.76E+06	1.73E+06	2.07E+06	2.55E+06	2.27E+06	5.15E+06	3.64E+06	-	-
Lhfp112926	3.43E+02	1.63E+02	3.42E+02	C20H22O5	[M+H]+	Myricatomentogenin	Others	Others	-	9.17E+05	6.89E+05	8.00E+05	6.46E+05	6.31E+05	6.33E+05	7.17E+05	7.10E+05	6.90E+05	-	-
pmp000240	6.09E+02	4.89E+02	6.08E+02	C27H28O16	[M+H]+	Apigenin-6-C-(2''-glucuronyl)glucoside	Flavonoids	Flavones	-	2.22E+07	1.21E+07	1.96E+07	9.56E+06	9.90E+06	4.11E+06	8.24E+06	1.97E+07	1.34E+07	-	-
Cmsp003083	5.21E+02	1.31E+02	5.20E+02	C26H32O11	[M+H]+	Dehydrodiconiferyl alcohol-4-O-glucoside*	Lignans and Coumarins	Lignans	107870-88-2	1.08E+06	9.95E+05	1.11E+06	1.65E+06	1.87E+06	2.44E+06	3.69E+05	4.77E+05	2.48E+05	-	-
Hmbn002645	1.51E+02	1.35E+02	1.52E+02	C8H8O3	[M-H]-	3,4-Dihydroxyacetophenone	Phenolic acids	Phenolic acids	1197-09-7	1.20E+05	1.05E+05	1.35E+05	6.04E+04	8.54E+04	8.60E+04	1.17E+05	2.20E+05	1.80E+05	C10675	-
mws0885	1.53E+02	1.09E+02	1.54E+02	C7H6O4	[M-H]-	2,4-Dihydroxybenzoic acid	Phenolic acids	Phenolic acids	89-86-1	4.32E+04	4.43E+04	6.17E+04	7.71E+04	7.17E+04	6.60E+04	6.24E+06	1.22E+07	8.71E+06	-	-
pmc0682	1.33E+02	1.16E+02	1.32E+02	C8H8N2	[M+H]+	4-Aminoindole	Alkaloids	Plumerane	5192-23-4	4.98E+05	4.84E+05	1.64E+05	2.67E+05	3.72E+05	2.19E+05	3.70E+05	4.74E+05	3.47E+05	-	-
mws0051	2.85E+02	2.42E+02	2.84E+02	C16H12O5	[M+H]+	Acacetin	Flavonoids	Flavones	480-44-4	1.65E+05	1.65E+05	1.99E+05	1.02E+05	1.24E+05	1.21E+05	4.07E+05	5.06E+05	7.58E+05	C01470	ko00944
MWSmce556	1.36E+02	9.11E+01	1.35E+02	C8H9NO	[M+H]+	2'-Aminoacetophenone	Others	Ketone compounds	551-93-9	1.20E+06	1.09E+06	1.21E+06	6.42E+05	6.58E+05	6.80E+05	1.32E+06	1.67E+06	1.28E+06	-	-
mad1424	4.27E+02	2.95E+02	4.26E+02	C17H14O13	[M+H]+	Ditartaroyl-hydroxycoumarin	Lignans and Coumarins	Coumarins	-	1.01E+06	1.05E+06	1.07E+06	9.47E+05	8.74E+05	8.90E+05	6.42E+05	9.69E+05	5.48E+05	-	-
Wagp006264	5.51E+02	3.89E+02	5.50E+02	C26H30O13	[M+H]+	Demethylnobiletin 5-O-Glucoside	Flavonoids	Flavones	-	1.99E+06	1.91E+06	1.78E+06	4.95E+05	4.36E+05	9.25E+05	2.34E+06	2.95E+06	4.11E+06	-	-
mws1383	2.43E+02	1.45E+02	2.42E+02	C12H10N4O2	[M+H]+	Lumichrome	Alkaloids	Alkaloids	1086-80-2	1.38E+05	1.26E+05	1.10E+05	8.05E+04	8.00E+04	5.84E+04	9.87E+05	1.31E+06	1.63E+06	C01727	ko00740
MWStz191	4.67E+02	3.03E+02	4.66E+02	C21H22O12	[M+H]+	Taxifolin-3'-O-glucoside	Flavonoids	Flavanonols	31106-05-5	4.44E+06	4.02E+06	2.60E+06	4.91E+05	7.35E+05	3.97E+05	1.74E+06	1.68E+06	2.33E+06	-	-
Xmyp005599	6.11E+02	2.87E+02	6.10E+02	C27H30O16	[M+H]+	Kaempferol-3-O-galactoside-4'-O-glucoside	Flavonoids	Flavonols	-	1.78E+05	1.76E+05	3.06E+05	9.02E+05	1.13E+06	1.13E+06	2.46E+05	2.39E+05	2.64E+05	-	-
Sazp011041	3.43E+02	1.63E+02	3.42E+02	C20H22O5	[M+H]+	Phyllnirurin	Lignans and Coumarins	Lignans	120396-53-4	1.15E+06	1.01E+06	1.00E+06	9.23E+05	7.85E+05	7.78E+05	8.79E+05	7.58E+05	7.55E+05	-	-
MWS1852	1.37E+02	9.40E+01	1.36E+02	C8H8O2	[M+H]+	4-Methoxybenzaldehyde	Phenolic acids	Phenolic acids	123-11-5	9.00E+00	9.00E+00	9.00E+00	4.44E+05	3.06E+05	6.39E+05	1.78E+06	1.99E+06	1.50E+06	C10761	-
Latp011219	1.49E+02	1.21E+02	1.48E+02	C10H12O	[M+H]+	3,5-Dimethyl-2,3-dihydrobenzofuran	Others	Others	-	7.56E+06	6.74E+06	6.27E+06	6.96E+06	5.19E+06	6.14E+06	6.36E+06	6.79E+06	5.58E+06	-	-
Wagp010873	3.37E+02	2.03E+02	3.36E+02	C21H20O4	[M+H]+	(E)-4-((7-methyl-4-methyleneocta-5,7-dien-1-yl)oxy)-7H-furo[3,2-g]chromen-7-one	Lignans and Coumarins	Coumarins	-	1.04E+05	7.30E+04	1.80E+05	1.15E+05	7.01E+04	9.29E+04	5.50E+03	1.02E+04	6.12E+03	-	-
MWSHY0165	4.49E+02	2.87E+02	4.48E+02	C22H24O10	[M+H]+	Isosakuranetin-7-O-glucoside (Isosakuranin)	Flavonoids	Flavonols	491-69-0	4.11E+06	4.30E+06	1.13E+06	4.82E+05	4.23E+05	4.54E+05	8.58E+05	3.41E+05	2.69E+05	-	-
Wagp006295	8.57E+02	3.89E+02	8.56E+02	C38H48O22	[M+H]+	Demethylnobiletin 5-[6''-(3-Hydroxy-3-Methylglutaryl)Glucoside]Glucoside	Flavonoids	Flavones	-	2.85E+07	2.32E+07	3.55E+07	3.71E+06	3.48E+06	3.68E+06	1.19E+06	2.03E+06	1.21E+06	-	-
Lhmp121005	5.21E+02	1.31E+02	5.20E+02	C26H32O11	[M+H]+	Symplocosin(iso-01)	Lignans and Coumarins	Lignans	-	7.02E+05	5.86E+05	7.61E+05	1.61E+06	1.42E+06	1.84E+06	3.00E+05	5.26E+05	2.66E+05	-	-
Lmjp003402	4.05E+02	3.87E+02	4.04E+02	C21H24O8	[M+H]+	2'-Hydroxy-3,4,5,3',4',6'-hexameth-oxychalcone	Flavonoids	Chalcones	-	9.97E+04	4.38E+04	9.83E+04	2.12E+05	2.57E+05	2.59E+05	1.53E+05	8.61E+05	8.28E+04	-	-
Wagp009729	4.05E+02	3.75E+02	4.04E+02	C20H20O9	[M+H]+	5,7-Dihydroxy-3,6,8,3',4'-Pentamethoxyflavone*	Flavonoids	Flavones	-	2.65E+06	1.29E+06	1.80E+06	8.35E+06	3.13E+06	5.38E+06	7.03E+06	1.07E+07	8.70E+06	-	-
Lmwp102908	2.61E+02	1.19E+02	2.60E+02	C15H16O4	[M+H]+	Calodendrolide	Terpenoids	Sesquiterpenoids	35986-56-2	2.23E+05	2.11E+05	2.04E+05	1.86E+05	1.66E+05	1.74E+05	2.50E+04	3.73E+04	5.48E+04	-	-
Lmnp002961	4.93E+02	3.73E+02	4.92E+02	C23H24O12	[M+H]+	Cirsiliol-8-C-glucoside	Flavonoids	Flavones	-	1.93E+06	1.58E+06	7.33E+05	5.42E+06	6.72E+06	6.48E+06	3.20E+06	6.47E+06	3.43E+06	-	-
Hmbp003234	2.55E+02	1.63E+02	2.54E+02	C12H14O6	[M+H]+	1-O-Caffeoylglycerol	Phenolic acids	Phenolic acids	-	4.55E+05	3.97E+05	5.75E+05	5.84E+04	8.79E+05	7.09E+05	2.97E+05	3.61E+05	3.71E+05	-	-
pmp000970	3.19E+02	3.01E+02	3.18E+02	C20H30O3	[M+H]+	Hispanolone	Terpenoids	Ditepenoids	18676-07-8	1.69E+06	1.31E+06	1.14E+06	7.50E+05	3.28E+05	6.87E+05	5.61E+06	7.09E+06	4.57E+06	-	-
pmn001644	5.19E+02	3.00E+02	5.20E+02	C23H20O14	[M-H]-	Quercetin-3-O-(2''-O-acetyl)glucuronide	Flavonoids	Flavonols	-	3.75E+05	4.39E+05	5.98E+05	4.30E+05	2.24E+05	3.45E+05	2.66E+04	1.68E+04	2.08E+04	-	-
Lmfn004093	4.35E+02	3.15E+02	4.36E+02	C21H24O10	[M-H]-	Phloretin-4'-O-glucoside (Trilobatin)	Flavonoids	Chalcones	4192-90-9	8.91E+05	1.02E+06	7.05E+05	1.30E+05	1.76E+05	1.25E+05	3.84E+04	2.55E+04	2.05E+04	-	-
Wagp004576	7.97E+02	3.29E+02	7.96E+02	C36H44O20	[M+H]+	Salvigenin 5-[6''-(3-Hydroxy-3-Methylglutaryl)Glucoside]glucoside	Flavonoids	Flavones	-	1.10E+06	8.12E+05	8.76E+05	1.17E+06	7.48E+05	7.68E+05	1.39E+06	2.66E+06	1.75E+06	-	-
Cmpp005475	2.61E+02	1.89E+02	2.60E+02	C15H16O4	[M+H]+	Meranzin	Lignans and Coumarins	Coumarins	23971-42-8	2.60E+07	2.40E+07	2.30E+07	1.83E+04	5.23E+04	4.28E+04	6.50E+04	6.17E+04	1.35E+05	-	-
Zbnp004535	8.15E+02	3.47E+02	8.14E+02	C35H42O22	[M+H]+	Limocitrin-3-O-(hydroxy-methylglutarate)glucoside-glucoside	Flavonoids	Flavonols	-	2.56E+08	1.25E+08	1.28E+08	3.29E+07	4.48E+07	3.77E+07	3.91E+05	3.81E+05	5.18E+05	-	-
MWSHY0064	6.25E+02	3.17E+02	6.24E+02	C28H32O16	[M+H]+	Isorhamnetin-3-O-neohesperidoside*	Flavonoids	Flavonols	55033-90-4	5.95E+07	5.12E+07	5.48E+07	3.08E+07	2.24E+07	4.04E+07	8.00E+07	8.97E+07	7.24E+07	-	-
Zmmp009258	3.01E+02	1.67E+02	3.00E+02	C17H16O5	[M+H]+	Naringenin-4',7-dimethyl ether	Flavonoids	Flavanones	29424-96-2	2.24E+05	2.39E+05	1.92E+05	1.32E+05	1.69E+05	1.41E+05	7.47E+04	1.23E+05	7.62E+04	-	-
Wagp005336	6.83E+02	3.77E+02	6.82E+02	C30H34O18	[M+H]+	Limocitrol 5-[6''-(3-Hydroxy-3-Methylglutaryl)Glucoside]	Flavonoids	Flavones	-	3.22E+06	4.09E+06	8.47E+06	2.14E+07	3.24E+07	9.90E+06	8.54E+05	4.36E+05	1.02E+05	-	-
pmp000010	3.47E+02	3.32E+02	3.46E+02	C17H14O8	[M+H]+	5,7,4',5'-Tetrahydro-3',6-dimethoxyflavone	Flavonoids	Flavones	-	4.19E+06	1.95E+06	3.92E+06	8.58E+06	8.70E+06	8.65E+06	6.95E+06	1.04E+07	1.01E+07	-	-
Lmmp002963	6.25E+02	3.17E+02	6.24E+02	C28H32O16	[M+H]+	6-C-Methylquercetin-3-O-rutinoside	Flavonoids	Flavonols	-	4.93E+07	5.13E+07	5.16E+07	2.62E+07	2.30E+07	2.32E+07	5.53E+07	9.97E+07	6.83E+07	-	-
Lazn005243	2.27E+02	1.81E+02	2.26E+02	C12H18O4	[M+H]+	3-(3,4-Dimethoxyphenyl)-1-propanol	Phenolic acids	Phenolic acids	-	4.45E+06	3.65E+06	4.40E+06	3.43E+05	7.43E+05	5.94E+05	2.01E+07	2.48E+07	1.41E+07	-	-
Wagp006039	1.83E+02	9.90E+01	1.82E+02	C6H15O4P	[M+H]+	2-Hexylphosphoric Acid	Others	Others	-	1.61E+06	9.56E+05	2.22E+06	2.18E+06	2.14E+06	2.12E+06	2.71E+06	2.39E+06	1.60E+06	-	-
Wagp007025	8.41E+02	3.91E+02	8.40E+02	C37H44O22	[M+H]+	Scaposin 5-[4'',6''-Di-(3-Hydroxy-3-Methylglutaryl)Glucoside]	Flavonoids	Flavones	-	3.47E+06	8.83E+06	1.44E+07	5.13E+07	6.65E+07	4.50E+07	8.70E+05	8.60E+05	2.36E+06	-	-
Wagp005148	2.61E+02	1.89E+02	2.60E+02	C15H16O4	[M+H]+	2-(Hydroxymethyl)-8,8-dimethyl-9,10-dihydropyrano(4,3-f)chromen-4-one	Lignans and Coumarins	Coumarins	-	1.85E+06	1.54E+06	1.11E+06	2.03E+05	2.38E+05	3.45E+05	9.00E+00	9.00E+00	9.00E+00	-	-
Qmgp082713	3.26E+02	2.70E+02	3.25E+02	C19H19NO4	[M+H]+	Junosine	Alkaloids	Alkaloids	103956-34-9	6.99E+05	7.34E+05	3.08E+05	2.17E+04	8.46E+03	1.00E+04	3.18E+06	1.74E+06	1.17E+06	-	-
Zmcp002666	6.27E+02	3.03E+02	6.26E+02	C27H30O17	[M+H]+	Quercetin-3,7-Di-O-glucoside	Flavonoids	Flavonols	-	1.09E+07	6.10E+06	9.54E+06	3.76E+06	3.33E+06	3.47E+06	3.58E+05	5.83E+05	9.82E+05	-	-
Qmwp111615	5.59E+02	4.71E+02	5.58E+02	C28H30O12	[M+H]+	6-Acetoxy-12-Hydroxyevodol	Terpenoids	Triterpene	-	3.58E+04	1.92E+04	4.37E+04	1.05E+05	5.19E+04	5.69E+04	4.28E+04	4.85E+04	3.14E+04	-	-
Lmyn006922	4.47E+02	2.85E+02	4.48E+02	C22H24O10	[M-H]-	Sakuranin	Flavonoids	Flavanones	529-39-5	6.77E+04	6.72E+04	7.88E+04	4.56E+04	3.63E+04	3.12E+04	8.69E+04	1.19E+05	9.95E+04	C17391	-
Wagp002962	4.71E+02	1.63E+02	4.70E+02	C21H26O12	[M+H]+	Umbelliferone 7-O-Rutinoside	Lignans and Coumarins	Coumarins	-	4.24E+05	8.56E+05	6.04E+05	2.24E+05	2.85E+05	2.68E+05	1.67E+05	2.13E+05	2.26E+05	-	-
Lhhp120826	1.91E+02	1.45E+02	1.90E+02	C12H14O2	[M+H]+	4-hydroxy-3(3-methylbut-3-en-2-yl)benzaldehyde	Others	Others	-	5.61E+04	3.39E+04	9.01E+04	4.99E+04	8.90E+04	5.96E+04	5.54E+04	1.01E+05	5.90E+04	-	-
Lmnp002413	5.95E+02	4.49E+02	5.94E+02	C27H30O15	[M+H]+	Luteolin-6-C-glucoside-7-O-rhamnoside	Flavonoids	Flavones	-	1.19E+07	8.28E+06	1.04E+07	1.04E+07	4.65E+06	5.61E+06	6.00E+06	5.09E+06	6.14E+06	-	-
Qmzp101810	2.67E+02	1.89E+02	2.66E+02	C14H18O5	[M+H]+	Dimethoxysamin	Lignans and Coumarins	Lignans	-	9.00E+00	9.00E+00	9.00E+00	6.17E+06	3.18E+06	4.67E+06	9.00E+00	9.00E+00	9.00E+00	-	-
Lskp211364	4.95E+02	3.33E+02	4.94E+02	C26H38O9	[M+H]+	Caesalminaxin J	Terpenoids	Ditepenoids	-	8.65E+05	6.48E+05	5.64E+05	6.42E+05	4.81E+05	7.02E+05	3.58E+04	2.36E+05	1.11E+05	-	-
Lssp210071	4.35E+02	2.73E+02	4.34E+02	C21H22O10	[M+H]+	Aromadendrin-3-O-galactoside(ISO3)	Flavonoids	Other Flavonoids	-	3.51E+05	2.24E+05	3.26E+05	4.13E+05	2.21E+05	4.30E+05	1.93E+05	2.20E+05	1.76E+05	-	-
Hmmp003156	5.95E+02	3.13E+02	5.94E+02	C27H30O15	[M+H]+	Isovitexin-7-O-glucoside(Saponarin)	Flavonoids	Flavones	20310-89-8	1.83E+07	1.35E+07	1.62E+07	1.69E+07	1.57E+07	1.20E+07	2.72E+06	3.96E+06	3.02E+06	C08064	-
pmp000531	5.19E+02	3.57E+02	5.18E+02	C26H30O11	[M+H]+	Phellamurin	Flavonoids	Flavanonols	52589-11-4	5.83E+05	4.64E+05	6.00E+05	7.57E+05	6.65E+05	7.38E+05	1.02E+05	4.00E+05	1.08E+05	C09808	-
Wagp008455	3.02E+02	1.89E+02	3.01E+02	C17H19NO4	[M+H]+	N-((7-(but-2-en-1-yloxy)-8-methyl-2-oxo-2H-chromen-4-yl)methyl)acetamide	Lignans and Coumarins	Coumarins	-	1.28E+05	7.52E+04	9.63E+04	1.69E+03	8.11E+02	5.26E+03	1.13E+04	2.05E+04	2.67E+04	-	-
pmp001080	6.09E+02	3.01E+02	6.08E+02	C28H32O15	[M+H]+	Diosmetin-7-O-Neohesperidoside (Neodiosmin)*	Flavonoids	Flavones	38665-01-9	5.19E+06	3.07E+06	5.28E+06	2.42E+07	2.25E+07	1.91E+07	1.03E+07	1.09E+07	7.67E+06	-	-
Zayn006347	3.29E+02	2.99E+02	3.30E+02	C16H10O8	[M-H]-	3,3'-O-Dimethylellagic Acid	Tannins	Tannin	2239-88-5	3.41E+05	3.29E+05	3.66E+05	1.78E+07	1.64E+07	2.37E+07	1.03E+06	6.67E+05	1.91E+06	-	-
Wagp005508	4.57E+02	2.09E+02	4.56E+02	C22H32O10	[M+H]+	3-Hydroxy-Beta-Ionone 3-(6''-Malonyl)Glucoside	Others	Others	-	7.31E+07	4.83E+07	1.05E+08	4.08E+07	1.42E+08	6.55E+07	3.29E+05	3.59E+05	1.66E+05	-	-
Qmyp101406	3.09E+02	1.19E+02	3.08E+02	C18H28O4	[M+H]+	JiangxiBaiyingsu H	Terpenoids	Sesquiterpenoids	-	6.01E+04	5.29E+04	8.36E+04	4.58E+04	2.68E+04	5.63E+04	8.00E+05	8.14E+05	5.53E+05	-	-
Wagp003429	9.77E+02	3.47E+02	9.76E+02	C41H52O27	[M+H]+	Limocitrin 5-[6''-(3-Hydroxy-3-Methylglutaryl)Glucoside]-3-Diglucoside	Flavonoids	Flavones	-	1.82E+07	2.44E+07	8.70E+06	2.36E+06	1.14E+06	3.25E+06	1.12E+05	1.20E+05	3.80E+04	-	-
Lmwp102713	2.65E+02	1.73E+02	2.64E+02	C14H16O5	[M+H]+	(S)-Peucedanol	Lignans and Coumarins	Coumarins	-	3.98E+05	3.04E+05	4.24E+05	2.14E+05	2.79E+05	2.84E+05	4.85E+05	4.69E+05	5.70E+05	-	-
mws0921	1.49E+02	1.31E+02	1.50E+02	C9H10O2	[M-H]-	p-Coumaryl alcohol	Phenolic acids	Phenolic acids	3690-05-9	2.15E+05	1.26E+05	1.77E+05	5.47E+04	6.67E+04	6.76E+04	5.74E+04	9.90E+04	4.27E+04	C02646	ko00940,ko01100,ko01110
mws0089	4.47E+02	2.85E+02	4.48E+02	C21H20O11	[M-H]-	Kaempferol-7-O-glucoside*	Flavonoids	Flavonols	16290-07-6	3.28E+05	1.08E+06	2.41E+05	2.55E+05	1.81E+05	2.19E+05	8.74E+05	1.23E+06	4.19E+06	-	-
Cmhp002692	6.41E+02	3.17E+02	6.40E+02	C28H32O17	[M+H]+	Madreselvin A	Flavonoids	Flavones	188682-83-9	3.34E+07	2.38E+07	2.71E+07	1.22E+07	1.02E+07	1.12E+07	3.97E+06	5.17E+06	4.70E+06	-	-
Lmgp002593	1.23E+02	7.70E+01	1.22E+02	C7H6O2	[M+H]+	3-hydroxybenzaldehyde	Phenolic acids	Phenolic acids	100-83-4	1.29E+07	9.98E+06	1.09E+07	3.24E+06	1.79E+06	3.47E+06	1.51E+06	1.69E+06	2.51E+06	C03067	-
pmb2997	7.99E+02	4.61E+02	8.00E+02	C34H40O22	[M-H]-	Chrysoeriol-7-O-Sophoroside-5-O-glucuronide	Flavonoids	Flavones	-	2.52E+05	2.04E+05	2.11E+05	1.04E+04	1.56E+04	2.48E+04	5.23E+04	7.61E+04	9.50E+04	-	-
Cmhp005227	3.39E+02	1.77E+02	3.38E+02	C16H18O8	[M+H]+	4,8-Dihydroxy Naphthol-1-O-glucoside	Quinones	Quinones	-	7.96E+06	6.38E+06	7.71E+06	3.41E+06	3.34E+06	3.65E+06	5.52E+06	6.12E+06	4.63E+06	-	-
Zblp002839	1.67E+02	1.23E+02	1.66E+02	C9H10O3	[M+H]+	3-(3-Hydroxyphenyl)-propionic acid	Phenolic acids	Phenolic acids	621-54-5	4.71E+05	4.77E+05	5.17E+05	5.85E+05	4.51E+05	4.57E+05	2.03E+05	2.17E+05	3.06E+05	C11457	ko00360,ko01100
Hajp007891	3.43E+02	3.27E+02	3.42E+02	C19H18O6	[M+H]+	3',4',5,7-Tetramethoxyflavone; Luteolin Tetramethyl Ether	Flavonoids	Flavones	855-97-0	2.07E+05	2.06E+05	2.12E+05	3.33E+05	3.06E+05	3.06E+05	7.75E+05	9.34E+05	8.02E+05	-	-
Zmcp102201	2.05E+02	1.49E+02	2.04E+02	C12H12O3	[M+H]+	Senkyunolide B	Others	Lactones	93236-67-0	2.20E+06	1.55E+06	2.43E+06	3.09E+06	2.50E+06	1.86E+06	3.12E+06	3.17E+06	1.99E+06	C09921	-
MWSslk149	1.69E+02	9.51E+01	1.68E+02	C8H8O4	[M+H]+	5-Methoxysalicylic acid	Phenolic acids	Phenolic acids	2612-02-4	9.17E+04	1.14E+05	2.01E+05	2.75E+05	4.94E+05	4.49E+05	1.75E+06	2.21E+06	1.56E+06	-	-
pme1651	1.76E+02	1.30E+02	1.75E+02	C10H9NO2	[M+H]+	Indole-3-acetic acid (IAA)	Alkaloids	Plumerane	87-51-4	1.05E+05	6.46E+04	6.52E+04	4.30E+04	4.43E+04	1.46E+04	2.07E+05	3.34E+05	2.54E+05	C00954	ko00380,ko01100,ko04075
pmp001091	4.87E+02	1.61E+02	4.86E+02	C26H30O9	[M+H]+	Kihadanin A	Others	Lactones	125276-62-2	6.79E+04	4.54E+04	7.32E+04	1.31E+05	3.25E+04	4.30E+04	7.60E+04	1.64E+05	6.92E+04	-	-
MWS20182	1.95E+02	1.36E+02	1.96E+02	C10H12O4	[M-H]-	Dihydroferulic Acid	Phenolic acids	Phenolic acids	1135-23-5	5.32E+04	4.66E+04	5.03E+04	1.27E+05	4.04E+04	4.98E+04	8.38E+05	1.11E+06	1.01E+06	-	-
zjhp011705	2.58E+02	1.70E+02	2.57E+02	C14H11NO4	[M+H]+	clausine R	Alkaloids	Alkaloids	-	4.85E+04	2.75E+04	7.00E+04	2.45E+04	1.88E+04	2.43E+04	3.82E+04	1.27E+05	5.50E+04	-	-
Lmtn001569	4.74E+02	3.12E+02	4.75E+02	C20H29NO12	[M-H]-	2-Glucosyl-glucosyloxy-2-phenylacetic acid amide	Alkaloids	Alkaloids	-	7.89E+05	7.86E+05	7.27E+05	1.08E+06	1.38E+06	1.14E+06	2.79E+05	3.94E+05	3.30E+05	-	-
Lmjp101403	1.95E+02	1.17E+02	1.94E+02	C10H10O4	[M+H]+	3��-(1��-Hydroxyethyl)-7-hydroxy-1-isobenzofuranone	Others	Others	-	1.16E+06	9.23E+05	2.41E+06	1.53E+06	7.66E+05	7.48E+05	1.49E+07	1.86E+07	1.74E+07	-	-
Wbmp003302	1.65E+02	9.11E+01	1.64E+02	C10H12O2	[M+H]+	Frambinone	Others	Ketone compounds	-	1.57E+06	1.66E+06	1.10E+06	1.99E+06	1.22E+06	1.91E+06	4.19E+05	7.35E+05	6.85E+05	-	-
Wbjp004916	3.09E+02	2.63E+02	3.08E+02	C17H12N2O4	[M+H]+	Cephalanthrin A	Alkaloids	Alkaloids	-	3.34E+03	3.34E+03	2.99E+03	9.00E+00	9.00E+00	9.00E+00	1.89E+06	2.96E+06	1.68E+06	-	-
mws1174	3.13E+02	2.53E+02	3.14E+02	C17H14O6	[M-H]-	3-O-Acetylpinobanksin	Flavonoids	Flavanonols	52117-69-8	4.22E+04	4.21E+04	3.66E+04	1.44E+05	3.05E+04	2.92E+04	3.82E+04	4.54E+04	3.72E+04	C16418	ko00941
pmp000527	3.56E+02	2.79E+02	3.56E+02	C21H26NO4+	[M]+	Menisperine	Alkaloids	Aporphine alkaloids	25342-82-9	1.54E+05	1.02E+05	1.71E+05	7.16E+04	4.30E+04	3.85E+04	9.00E+00	9.00E+00	9.00E+00	-	-
Lmwn102818	4.99E+02	4.55E+02	5.00E+02	C26H28O10	[M-H]-	12-Hydroxyevodol	Steroids	Steroid	120722-04-5	4.09E+04	3.24E+04	3.63E+04	1.96E+05	2.00E+05	1.95E+05	4.47E+04	8.71E+04	5.80E+04	-	-
Hmmn003964	3.59E+02	1.97E+02	3.60E+02	C16H24O9	[M-H]-	7-Deoxyloganic acid	Terpenoids	Monoterpenoids	22487-36-1	1.10E+06	9.99E+05	9.55E+05	2.56E+04	1.32E+04	2.81E+04	7.67E+04	9.16E+04	6.93E+04	C11636	ko01110
Li512115	5.15E+02	3.53E+02	5.16E+02	C25H24O12	[M-H]-	Isochlorogenic acid B*	Phenolic acids	Phenolic acids	14534-61-3	3.70E+05	3.75E+05	3.10E+05	1.40E+07	2.51E+07	1.54E+07	4.53E+05	8.99E+04	9.72E+04	C10468	-
Lmmn000774	3.43E+02	1.81E+02	3.44E+02	C15H20O9	[M-H]-	Dihydrocaffeoylglucose	Phenolic acids	Phenolic acids	-	1.29E+05	1.88E+05	1.51E+05	3.61E+05	2.74E+05	3.53E+05	7.70E+05	1.02E+06	1.03E+06	-	-
Hmgp003641	5.93E+02	4.47E+02	5.92E+02	C28H32O14	[M+H]+	Chrysoeriol-6-C-rhamnoside-7-O-rhamnoside	Flavonoids	Flavones	-	2.80E+06	2.29E+06	2.34E+06	8.82E+05	8.05E+05	7.54E+06	6.35E+06	6.40E+06	6.85E+06	-	-
Zbsp002403	2.60E+02	2.14E+02	2.59E+02	C15H17NO3	[M+H]+	Isoplatydesmine	Alkaloids	Alkaloids	41234-42-8	1.22E+05	9.49E+04	9.30E+04	2.61E+05	2.81E+05	1.08E+05	2.55E+06	2.24E+06	1.43E+06	-	-
Zmhp002640	7.73E+02	3.03E+02	7.72E+02	C33H40O21	[M+H]+	6-Hydroxykaempferol-3-O-Rutinoside-6-O-glucoside	Flavonoids	Flavonols	-	1.08E+07	4.83E+06	7.35E+06	2.27E+06	1.02E+06	1.02E+07	2.50E+05	9.10E+05	5.40E+05	-	-
Lmmp002334	7.73E+02	3.03E+02	7.72E+02	C33H40O21	[M+H]+	Quercetin-3-O-rutinoside-7-O-glucoside	Flavonoids	Flavonols	-	1.08E+07	4.83E+06	7.35E+06	2.27E+06	1.02E+06	1.02E+07	2.50E+05	9.10E+05	5.40E+05	-	-
Zmxp002867	6.25E+02	3.01E+02	6.24E+02	C28H32O16	[M+H]+	Chrysoeriol-5,7-di-O-glucoside	Flavonoids	Flavones	-	2.13E+05	1.85E+05	3.24E+05	6.83E+05	1.68E+06	1.15E+06	6.61E+06	9.27E+06	8.06E+06	-	-
Lmmp003349	3.71E+02	2.09E+02	3.70E+02	C19H30O7	[M+H]+	Byzantionoside A	Others	Ketone compounds	189109-41-9	1.66E+06	1.67E+06	1.56E+06	1.39E+06	1.42E+06	1.75E+06	2.07E+05	2.24E+05	2.83E+05	-	-
pmp000587	5.35E+02	2.87E+02	5.34E+02	C24H22O14	[M+H]+	Luteolin-7-O-(6''-malonyl)glucoside	Flavonoids	Flavones	-	1.08E+07	1.01E+07	1.60E+07	1.05E+06	1.39E+06	1.03E+06	2.03E+04	1.26E+05	4.79E+04	C10103	-
Hmqp002870	7.43E+02	2.87E+02	7.42E+02	C32H38O20	[M+H]+	Luteolin-7-O-Sophoroside-5-O-arabinoside	Flavonoids	Flavones	-	4.58E+04	1.00E+04	1.64E+04	1.10E+06	1.22E+06	2.06E+06	1.22E+04	1.00E+04	5.01E+03	-	-
MW0131473	3.45E+02	3.15E+02	3.46E+02	C17H14O8	[M-H]-	5,7,3',4'-Tetrahydroxy-6,8-dimethoxyflavone	Flavonoids	Flavones	57093-50-2	2.85E+05	2.65E+05	1.39E+05	3.76E+05	1.22E+06	2.82E+05	1.27E+06	2.00E+06	1.92E+06	-	-
Wayp003244	1.80E+02	1.34E+02	1.79E+02	C9H9NO3	[M+H]+	3-Succinoylpyridine	Alkaloids	Pyridine alkaloids	4192-31-8	1.40E+05	1.43E+05	9.68E+04	7.84E+04	1.67E+05	5.83E+04	3.04E+06	3.70E+06	1.74E+06	C19569	ko00760,ko01100
Lhqp102841	3.77E+02	1.97E+02	3.76E+02	C16H24O10	[M+H]+	8-Hydroxy-10-hydrosweroside(iso-01)	Others	Others	-	5.25E+05	4.88E+05	3.37E+05	6.30E+05	6.95E+05	6.42E+05	2.74E+05	2.67E+05	2.18E+05	-	-
MWSCX017	1.65E+02	1.19E+02	1.64E+02	C9H8O3	[M+H]+	4-hydroxyphenyl acrylaldehyde	Others	Aldehyde compounds	-	5.26E+05	4.34E+05	4.57E+05	7.87E+05	5.91E+05	8.41E+05	1.15E+07	1.09E+07	1.36E+07	-	-
Lajp004590	6.85E+02	5.23E+02	6.84E+02	C30H36O18	[M+H]+	Glucosyl-5,8,3'-trihydroxy-6,7,4'-trimethoxyflavone-8-O-��-D-glucoside	Flavonoids	Flavones	-	2.82E+06	2.22E+06	2.39E+06	2.85E+06	1.87E+06	2.33E+06	3.27E+05	3.38E+05	3.97E+05	-	-
HJAP154	4.69E+02	3.17E+02	4.68E+02	C23H16O11	[M+H]+	Galloylisorhamnetin	Flavonoids	Flavonols	-	6.50E+04	3.00E+04	2.92E+04	3.09E+05	4.56E+05	3.26E+05	5.57E+04	5.82E+04	9.20E+04	-	-
Lajp005530	6.53E+02	3.47E+02	6.52E+02	C29H32O17	[M+H]+	Gardenin C malonyl glucoside	Flavonoids	Flavones	-	2.64E+07	2.41E+07	1.19E+07	7.10E+06	4.77E+06	4.09E+06	1.08E+05	2.49E+05	2.56E+05	-	-
Wagp003518	3.38E+02	1.76E+02	3.37E+02	C16H19NO7	[M+H]+	Acetoxyindole N-Glucoside	Alkaloids	Plumerane	-	4.22E+06	3.91E+06	5.46E+06	2.84E+05	3.64E+05	2.97E+05	2.39E+06	2.59E+06	1.45E+06	-	-
Hmcp002316	4.49E+02	3.17E+02	4.48E+02	C21H20O11	[M+H]+	Isorhamnetin-3-O-arabinoside	Flavonoids	Flavonols	-	8.36E+05	7.71E+05	8.12E+05	1.65E+05	1.75E+05	2.00E+05	4.74E+05	3.94E+05	5.34E+05	-	-
MW0130741	3.73E+02	3.43E+02	3.72E+02	C20H20O7	[M+H]+	2-Ethoxycarbonyl-2-hydroxy-5,7-dimethoxyisoflavanone	Others	Ketone compounds	-	1.78E+06	5.68E+05	1.01E+06	3.26E+06	7.44E+05	1.89E+06	3.09E+06	3.61E+06	3.64E+06	-	-
pmp000583	4.77E+02	3.01E+02	4.76E+02	C22H20O12	[M+H]+	Diosmetin-7-O-glucuronide	Flavonoids	Flavones	35110-20-4	7.50E+04	6.67E+04	6.79E+04	7.09E+04	5.84E+04	5.42E+04	2.27E+05	2.20E+05	2.56E+05	-	-
Lsmp121509	2.90E+02	2.18E+02	2.89E+02	C16H19NO4	[M+H]+	Balfourodine	Alkaloids	Quinoline alkaloids	484-61-7	2.17E+04	3.54E+04	8.28E+04	3.98E+04	2.00E+04	4.14E+04	1.05E+05	8.87E+04	6.13E+04	C10647	-
pmp001100	3.18E+02	2.70E+02	3.17E+02	C17H19NO5	[M+H]+	7,8-Dimethoxyplatydesmine	Alkaloids	Quinoline alkaloids	-	1.49E+05	8.40E+04	1.15E+05	9.79E+03	8.56E+03	1.79E+04	3.58E+04	4.44E+04	2.45E+04	-	-
pmp000518	3.04E+02	2.86E+02	3.03E+02	C18H13N3O2	[M+H]+	7-Hydroxyrutaecarpine	Alkaloids	Plumerane	163815-35-8	6.94E+06	7.13E+06	6.77E+06	1.30E+06	8.84E+05	6.64E+06	4.26E+06	4.77E+06	3.71E+06	-	-
Wagp004812	4.91E+02	3.29E+02	4.90E+02	C24H26O11	[M+H]+	5-Hydroxy-6,7,4'-Trimethoxyflavone 5-O-glucoside	Flavonoids	Flavones	-	3.04E+05	2.58E+05	3.20E+05	7.11E+06	6.33E+06	6.28E+06	8.57E+06	5.99E+06	8.62E+06	-	-
MWSCX015	1.65E+02	9.11E+01	1.64E+02	C9H8O3	[M+H]+	Caffeic aldehyde	Phenolic acids	Phenolic acids	141632-15-7	5.74E+05	3.62E+05	5.01E+05	8.02E+05	5.51E+05	6.96E+05	7.30E+06	7.88E+06	7.85E+06	C10945	ko00940,ko01110
HJAP026	6.25E+02	4.63E+02	6.24E+02	C28H32O16	[M+H]+	Chrysoeriol-6-C-glucoside-4'-O-glucoside	Flavonoids	Flavones	-	3.82E+07	4.25E+07	2.14E+07	4.06E+07	5.90E+07	6.15E+07	8.37E+07	7.99E+07	8.02E+07	-	-
pmb0108	3.75E+02	1.37E+02	3.74E+02	C19H18O8	[M+H]+	Feruloyl syringic acid	Phenolic acids	Phenolic acids	-	2.49E+05	2.91E+05	1.62E+05	1.33E+05	7.34E+04	1.70E+05	2.52E+05	3.28E+05	1.66E+05	-	-
HX1341	1.63E+02	8.90E+01	1.62E+02	C9H6O3	[M+H]+	7-hydroxy-2H-1-benzopyran-2-one	Lignans and Coumarins	Coumarins	-	3.97E+07	4.04E+07	2.51E+07	3.69E+07	4.78E+07	3.90E+07	1.99E+06	1.94E+06	1.56E+06	-	-
Zmbp006041	3.01E+02	1.67E+02	3.00E+02	C16H12O6	[M+H]+	6-methyl luteolin	Flavonoids	Flavones	-	1.10E+04	2.37E+04	3.50E+04	1.69E+04	1.87E+04	1.61E+04	3.52E+05	6.32E+05	4.29E+05	-	-
Lmnp002627	4.79E+02	3.57E+02	4.78E+02	C22H22O12	[M+H]+	5,7,3',4'-Tetrahydroxy-6-methoxyflavone-8-C-glucoside	Flavonoids	Flavones	-	2.23E+05	1.87E+05	7.00E+04	4.85E+05	1.37E+06	1.42E+06	4.98E+05	9.30E+05	7.52E+05	-	-
Wahp004848	5.97E+02	3.03E+02	5.96E+02	C27H32O15	[M+H]+	Viscumneoside I	Flavonoids	Flavanones	-	3.74E+05	4.18E+05	3.06E+05	1.42E+05	1.62E+05	1.15E+05	1.61E+05	1.64E+05	8.00E+04	-	-
Lacp004645	4.75E+02	2.09E+02	4.74E+02	C22H34O11	[M+H]+	Blumenol B malonyl Glucoside	Terpenoids	Sesquiterpenoids	-	8.69E+05	1.39E+06	1.25E+06	5.70E+05	4.11E+05	3.16E+05	4.00E+04	3.17E+04	2.67E+04	-	-
pmp000411	5.65E+02	4.33E+02	5.64E+02	C26H28O14	[M+H]+	Genistein-8-C-apiosyl(1��6)glucoside	Flavonoids	Isoflavones	-	1.31E+07	1.03E+07	9.36E+06	1.47E+07	1.01E+07	8.11E+06	1.82E+06	2.91E+06	1.86E+06	-	-
Lcyp000680	4.49E+02	2.87E+02	4.48E+02	C22H24O10	[M+H]+	Padmakastin	Flavonoids	Isoflavones	-	2.22E+06	3.23E+06	2.95E+06	5.62E+06	9.19E+06	6.15E+06	5.07E+05	6.04E+05	4.00E+05	-	-
MWSHY0132	4.49E+02	3.03E+02	4.48E+02	C21H20O11	[M+H]+	Quercetin-3-O-rhamnoside(Quercitrin)	Flavonoids	Flavonols	522-12-3	3.32E+07	2.99E+07	3.46E+07	5.90E+06	5.50E+06	1.74E+07	2.26E+07	4.66E+07	1.05E+07	C01750	ko00944
Wagp006908	5.81E+02	4.19E+02	5.80E+02	C27H32O14	[M+H]+	Natsudaidain 3-Glucoside	Flavonoids	Flavones	-	1.34E+06	1.05E+06	1.47E+06	1.27E+06	1.99E+06	1.36E+06	3.67E+06	4.71E+06	4.03E+06	-	-
pmb0069	1.22E+02	1.05E+02	1.21E+02	C7H7NO	[M+H]+	Benzamide	Phenolic acids	Phenolic acids	55-21-0	1.31E+05	4.28E+04	3.55E+04	5.65E+04	3.54E+04	4.43E+04	6.10E+05	5.64E+05	3.71E+05	C09815	-
Wagp014491	3.29E+02	1.93E+02	3.28E+02	C20H24O4	[M+H]+	5-geranyloxy-7-methoxycoumarin	Lignans and Coumarins	Coumarins	7380-39-4	8.23E+04	4.17E+04	6.01E+04	6.12E+03	1.87E+03	9.04E+03	1.89E+04	5.13E+04	3.15E+04	-	-
Qmhp090808	4.69E+02	3.07E+02	4.68E+02	C29H28N2O4	[M+H]+	18-Demethylparaensidimerin C	Alkaloids	Alkaloids	-	1.72E+06	1.75E+06	4.65E+06	2.89E+06	3.67E+06	3.19E+06	8.62E+06	8.70E+06	6.74E+06	-	-
Smhp004476	5.65E+02	4.33E+02	5.64E+02	C26H28O14	[M+H]+	Isovitexin-2''-O-xyloside	Flavonoids	Flavones	-	1.45E+07	1.19E+07	1.36E+07	1.18E+07	1.30E+07	9.12E+06	1.72E+06	2.12E+06	2.17E+06	-	-
Wagp007665	3.47E+02	3.32E+02	3.46E+02	C17H14O8	[M+H]+	3,3',4',5'-Tetrahydroxy-5,7-Dimethoxyflavone*	Flavonoids	Flavones	-	2.10E+06	6.30E+06	6.74E+06	3.52E+07	3.30E+07	2.62E+07	9.12E+06	1.51E+07	1.47E+07	-	-
Hmcp005575	6.27E+02	3.03E+02	6.26E+02	C27H30O17	[M+H]+	Quercetin-5,4'-di-O-glucoside	Flavonoids	Flavonols	-	2.57E+05	3.89E+05	5.00E+05	1.32E+06	1.04E+06	8.06E+05	6.50E+04	3.08E+05	1.07E+05	-	-
Lmjp003731	5.31E+02	1.77E+02	5.30E+02	C26H26O12	[M+H]+	3,4-O-Dicaffeoylquinic Acid Methyl Ester*	Phenolic acids	Phenolic acids	-	4.91E+04	3.00E+04	6.12E+04	1.82E+05	2.08E+05	1.59E+05	4.73E+05	2.40E+05	4.26E+05	-	-
Wasn003353	4.05E+02	1.83E+02	3.46E+02	C16H26O8	[M+CH3COOH-H]-	Glucosyl 6-Hydroxy-2,6-Dimethyl-2E,7-Octadienoate	Others	Others	-	1.10E+05	9.61E+04	1.36E+05	1.82E+05	1.35E+05	1.17E+05	1.53E+05	1.56E+05	1.60E+05	-	-
Wagp010844	3.32E+02	1.63E+02	3.31E+02	C19H25NO4	[M+H]+	4-((6-amino-7-hydroxy-3,7-dimethyloct-2-en-1-yl)oxy)-2H-chromen-2-one	Lignans and Coumarins	Coumarins	-	5.98E+03	1.03E+04	2.70E+03	2.13E+05	2.18E+05	2.21E+05	5.71E+03	2.28E+04	7.90E+03	-	-
MWSHY0135	6.25E+02	3.17E+02	6.24E+02	C28H32O16	[M+H]+	Isorhamnetin-3-O-rutinoside (Narcissin)*	Flavonoids	Flavonols	604-80-8	5.40E+07	5.24E+07	6.29E+07	3.27E+07	2.56E+07	2.60E+07	7.51E+07	1.05E+08	8.72E+07	-	-
Cmbp005523	4.17E+02	1.63E+02	4.16E+02	C21H20O9	[M+H]+	1,3-O-Dicaffeoylglycerol	Phenolic acids	Phenolic acids	-	2.51E+05	3.71E+05	1.28E+05	9.00E+00	9.00E+00	9.00E+00	7.41E+05	3.86E+05	6.98E+05	-	-
pmp000695	3.75E+02	1.77E+02	3.74E+02	C16H22O10	[M+H]+	Swertiamarin	Terpenoids	Monoterpenoids	17388-39-5	1.40E+05	1.45E+05	1.29E+05	1.78E+05	1.92E+05	1.32E+05	1.42E+05	1.43E+05	1.44E+05	C09800	-
MWSmce207	1.23E+02	8.10E+01	1.22E+02	C6H6N2O	[M+H]+	Acetylpyrazine	Alkaloids	Alkaloids	22047-25-2	1.31E+06	6.54E+05	1.01E+06	1.93E+06	1.24E+06	9.88E+05	5.82E+05	5.17E+05	4.81E+05	-	-
Wagp007719	3.75E+02	2.11E+02	3.74E+02	C20H22O7	[M+H]+	6'-Hydroxy-3,4,2',3',4'-Pentamethoxychalcone	Flavonoids	Chalcones	-	4.01E+05	4.10E+05	4.03E+05	8.24E+04	5.74E+04	9.75E+04	2.73E+06	4.82E+06	2.77E+06	-	-
Zmxp004503	6.55E+02	3.31E+02	6.54E+02	C29H34O17	[M+H]+	Tricin-5,7-O-diglucoside	Flavonoids	Flavones	-	5.00E+05	4.77E+05	6.44E+05	2.70E+06	1.01E+06	1.37E+06	3.65E+06	1.94E+06	5.05E+06	-	-
Wagp003126	5.01E+02	1.93E+02	5.00E+02	C22H28O13	[M+H]+	Haploperoside	Lignans and Coumarins	Coumarins	-	1.10E+05	1.26E+05	1.86E+05	4.89E+05	4.23E+05	5.26E+05	1.40E+05	2.67E+05	1.05E+05	-	-
Wagp006278	3.45E+02	3.12E+02	3.44E+02	C18H16O7	[M+H]+	Prosogerin E	Flavonoids	Flavones	79492-73-2	3.68E+05	2.67E+05	5.75E+05	4.14E+06	9.83E+06	4.32E+06	3.41E+06	1.12E+07	4.35E+06	-	-
pmn001378	5.19E+02	3.57E+02	5.20E+02	C26H32O11	[M-H]-	Pinoresinol-4-O-glucoside	Lignans and Coumarins	Lignans	41607-20-9	1.28E+06	8.99E+05	1.09E+06	3.69E+05	5.57E+05	4.59E+05	1.78E+05	1.99E+05	2.05E+05	C17529	-
mws1077	3.55E+02	1.93E+02	3.54E+02	C16H18O9	[M+H]+	Scopoletin-7-O-glucoside (Scopolin)	Lignans and Coumarins	Coumarins	531-44-2	7.02E+06	2.71E+06	6.27E+06	1.04E+06	9.98E+05	1.47E+06	3.12E+06	3.79E+06	3.62E+06	C01527	ko00999,ko01110
pmb1178	3.39E+02	1.77E+02	3.38E+02	C19H14O6	[M+H]+	O-Feruloylhydroxycoumarin	Lignans and Coumarins	Coumarins	-	3.03E+06	3.17E+06	2.91E+06	2.46E+06	4.02E+05	1.23E+06	6.20E+06	8.11E+06	6.70E+06	-	-
mws1515	1.93E+02	1.75E+02	1.92E+02	C13H20O	[M+H]+	��-Ionone	Others	Ketone compounds	127-41-3	2.86E+05	2.81E+05	3.00E+05	9.68E+04	1.21E+05	1.01E+05	2.87E+05	5.20E+05	3.03E+05	C12286	-
Xmyp004678	7.27E+02	2.87E+02	7.26E+02	C32H38O19	[M+H]+	Kaempferol-3-O-(2''-O-xylosyl-6''-O-rhamnosyl)glucoside	Flavonoids	Flavonols	-	2.02E+05	1.08E+05	1.06E+05	9.25E+04	1.67E+05	2.15E+05	1.29E+05	6.49E+04	1.03E+05	-	-
Qmzp101808	3.43E+02	1.63E+02	3.42E+02	C20H22O5	[M+H]+	Avicennol(ISO)	Lignans and Coumarins	Coumarins	-	8.58E+05	6.29E+05	6.48E+05	7.30E+05	7.14E+05	2.30E+05	7.11E+05	5.40E+05	6.03E+05	-	-
MWSHC2041	5.79E+02	2.71E+02	5.78E+02	C27H30O14	[M+H]+	sophorabioside	Flavonoids	Isoflavones	2945-88-2	6.42E+06	1.11E+07	2.72E+06	9.00E+00	9.00E+00	9.00E+00	5.85E+06	3.14E+06	3.28E+06	-	-
HJKP000649	1.36E+02	9.11E+01	1.35E+02	C8H9NO	[M+H]+	N-benzylformamide	Alkaloids	Alkaloids	6343-54-0	3.44E+07	2.83E+07	2.47E+07	3.63E+07	3.45E+07	3.37E+07	5.65E+06	7.89E+06	5.28E+06	C15561	-
pmp000596	6.27E+02	4.65E+02	6.26E+02	C27H30O17	[M+H]+	Quercetin-3-O-(2''-O-galactosyl)glucoside	Flavonoids	Flavonols	56782-99-1	1.27E+06	1.79E+06	1.96E+06	1.51E+06	1.88E+06	1.32E+06	1.59E+06	1.56E+06	1.80E+06	-	-
Wagp010206	3.05E+02	1.89E+02	3.04E+02	C17H20O5	[M+H]+	2-(7-butoxy-4,8-dimethyl-2-oxochromen-3-yl)acetic acid	Lignans and Coumarins	Coumarins	-	2.47E+05	1.89E+05	2.13E+05	8.52E+03	5.62E+03	8.55E+02	4.26E+04	1.58E+04	1.96E+04	-	-
pmb0782	8.61E+01	6.91E+01	8.51E+01	C5H11N	[M+H]+	Piperidine	Alkaloids	Piperidine alkaloids	110-89-4	2.09E+06	2.02E+06	2.35E+06	3.24E+06	2.61E+06	3.16E+06	7.60E+05	9.25E+05	5.67E+05	C01746	ko00960
Lmjp003655	4.63E+02	3.01E+02	4.62E+02	C22H22O11	[M+H]+	6-C-MethylKaempferol-3-glucoside	Flavonoids	Flavones	-	2.82E+06	1.49E+06	2.86E+06	9.33E+06	7.44E+06	8.89E+06	1.20E+07	1.55E+07	1.63E+07	-	-
MW0112082	1.36E+02	9.11E+01	1.35E+02	C8H9NO	[M+H]+	2-Aminoacetophenone	Others	Ketone compounds	613-89-8	2.96E+07	2.45E+07	2.30E+07	3.38E+07	2.96E+07	3.27E+07	5.19E+06	6.92E+06	4.69E+06	-	-
Wagp009011	2.91E+02	2.19E+02	2.90E+02	C16H18O5	[M+H]+	Perforamone B	Others	Others	-	9.00E+00	9.00E+00	9.00E+00	1.93E+04	2.98E+04	3.53E+04	2.88E+05	3.32E+05	2.65E+05	-	-
Hmcp002539	4.63E+02	3.17E+02	4.62E+02	C22H22O11	[M+H]+	Isorhamnetin-3-O-rhamnoside	Flavonoids	Flavonols	-	2.06E+05	1.28E+05	2.32E+05	1.14E+05	1.37E+05	7.17E+04	4.67E+04	5.67E+04	4.77E+04	-	-
MWSslk111	3.27E+02	3.09E+02	3.26E+02	C20H26N2O2	[M+H]+	Hydroquinine	Alkaloids	Quinoline alkaloids	522-66-7	1.73E+05	1.73E+05	1.97E+05	6.29E+05	6.80E+05	6.39E+05	1.31E+06	1.35E+06	8.70E+05	-	-
Lmgp000659	1.36E+02	9.11E+01	1.35E+02	C8H9NO	[M+H]+	2-Phenylacetamide	Alkaloids	Alkaloids	103-81-1	3.02E+07	2.53E+07	2.38E+07	3.29E+07	3.02E+07	3.36E+07	5.22E+06	7.17E+06	4.83E+06	C02505	ko00360,ko01100
Hmlp005624	2.85E+02	2.70E+02	2.84E+02	C16H12O5	[M+H]+	3',7-dihydroxy-4'-methoxyflavone	Flavonoids	Flavones	-	3.89E+05	5.13E+05	4.82E+05	3.22E+05	3.70E+05	5.66E+05	2.78E+05	4.78E+05	4.18E+05	-	-
pme3459	3.17E+02	2.99E+02	3.16E+02	C20H28O3	[M+H]+	Cafestol	Terpenoids	Ditepenoids	469-83-0	2.55E+05	1.94E+05	1.20E+05	1.12E+05	7.15E+04	1.01E+05	3.41E+05	4.60E+05	3.15E+05	C09066	-
pmb3093	3.51E+02	1.05E+02	3.52E+02	C16H16O9	[M-H]-	Esculetin-7-O-quinic acid	Lignans and Coumarins	Coumarins	-	5.24E+04	5.26E+04	3.12E+04	9.51E+04	9.15E+04	9.99E+04	1.14E+04	1.01E+04	1.23E+04	-	-
Hmln002149	6.23E+02	4.61E+02	6.24E+02	C29H36O15	[M-H]-	Acteoside; Verbascoside	Phenolic acids	Phenolic acids	61276-17-3	1.23E+05	9.98E+04	1.53E+05	2.15E+05	3.10E+05	1.97E+05	9.00E+00	9.00E+00	9.00E+00	C10501	-
Hamp007846	3.43E+02	3.13E+02	3.42E+02	C19H18O6	[M+H]+	5,6,7,8-Tetramethoxyflavone	Flavonoids	Flavones	-	5.12E+05	2.14E+05	3.00E+05	1.87E+06	7.97E+05	1.22E+06	1.04E+06	1.48E+06	1.27E+06	-	-
Lajp004709	4.37E+02	2.03E+02	4.36E+02	C21H24O10	[M+H]+	Murralongic acid glucoside	Lignans and Coumarins	Coumarins	-	1.35E+05	1.09E+05	1.65E+05	1.90E+05	1.28E+05	2.03E+05	1.25E+05	1.24E+05	7.78E+04	-	-
Qmqp101713	1.97E+02	1.33E+02	1.96E+02	C11H16O3	[M+H]+	Loliolide	Terpenoids	Monoterpenoids	5989-02-6	1.97E+07	1.64E+07	1.70E+07	2.83E+06	2.48E+06	2.88E+06	4.08E+07	2.90E+07	4.53E+07	-	-
Hmcp001369	8.03E+02	3.47E+02	8.02E+02	C34H42O22	[M+H]+	Limocitrin-3-O-sophoroside-7-O-arabinoside	Flavonoids	Flavonols	-	8.71E+04	1.48E+05	1.71E+05	8.45E+04	7.16E+04	1.22E+05	9.00E+00	9.00E+00	9.00E+00	-	-
Wagp005996	6.99E+02	3.91E+02	6.98E+02	C31H38O18	[M+H]+	Gardenin E 5-Rutinoside	Flavonoids	Flavones	-	1.06E+07	7.08E+06	8.91E+06	3.50E+06	2.63E+06	3.57E+06	8.49E+05	2.57E+06	1.33E+06	-	-
Hmbn001505	3.61E+02	3.17E+02	3.62E+02	C16H26O9	[M-H]-	6-O-Glucosyl-leucolactone	Terpenoids	Monoterpenoids	-	2.84E+04	2.12E+04	2.49E+04	4.46E+04	7.60E+04	8.90E+04	1.54E+05	1.55E+05	1.79E+05	-	-
Zmsp002553	4.45E+02	2.47E+02	4.44E+02	C21H32O10	[M+H]+	Ixerisoside I	Terpenoids	Sesquiterpenoids	132302-44-4	3.19E+05	2.00E+05	8.64E+05	1.55E+05	4.89E+05	1.64E+05	5.84E+04	1.31E+05	7.06E+04	-	-
MWStz085	4.03E+02	1.17E+02	4.02E+02	C25H26N2O3	[M+H]+	Aurantiamide	Alkaloids	Alkaloids	58115-31-4	6.67E+03	4.03E+03	5.45E+03	5.23E+03	5.04E+03	9.84E+03	6.72E+05	8.40E+05	1.11E+06	-	-
Wagp006055	6.65E+02	3.59E+02	6.64E+02	C31H36O16	[M+H]+	Retusin 5-[6''-(3-Hydroxy-3-Methylglutaryl)Glucoside]	Flavonoids	Flavones	-	1.94E+06	1.88E+06	2.24E+06	1.75E+07	2.11E+07	1.58E+07	7.61E+06	9.15E+06	9.93E+06	-	-
Layp002880	3.41E+02	1.79E+02	3.40E+02	C15H16O9	[M+H]+	5,7-Dihydroxychromone glucoside	Others	Ketone compounds	-	5.24E+05	3.87E+05	3.96E+05	3.18E+05	3.11E+05	3.43E+05	7.23E+05	7.77E+05	5.87E+05	-	-
Zmhn002574	6.23E+02	3.15E+02	6.24E+02	C28H32O16	[M-H]-	Rhamnazin 3-Glucosyl-Arabinofuranoside	Flavonoids	Flavonols	-	7.21E+06	8.50E+06	6.49E+06	1.65E+06	1.64E+06	1.86E+06	1.29E+07	8.57E+06	1.02E+07	-	-
Qmgp102423	5.47E+02	3.85E+02	5.46E+02	C27H34N2O10	[M+H]+	3��-Dihydrocadambine	Alkaloids	Plumerane	54483-84-0	2.03E+06	2.57E+06	2.57E+06	2.09E+06	2.10E+06	1.03E+06	5.66E+05	6.25E+05	1.72E+05	-	-
MWSmce439	1.47E+02	1.19E+02	1.48E+02	C9H8O2	[M-H]-	3,4-Dihydrocoumarin	Lignans and Coumarins	Coumarins	119-84-6	1.22E+05	9.19E+04	1.19E+05	4.43E+04	7.19E+04	7.91E+04	4.55E+04	4.12E+04	4.22E+04	C02274	ko00999
Smgp004575	4.65E+02	3.03E+02	4.64E+02	C21H20O12	[M+H]+	Quercetin-5-O-��-D-glucoside*	Flavonoids	Flavonols	-	3.04E+07	3.06E+07	6.35E+07	5.29E+05	4.71E+06	2.97E+06	1.16E+07	1.46E+07	1.15E+07	-	-
pma0948	1.38E+02	1.20E+02	1.37E+02	C8H11NO	[M+H]+	Phenylethanolamine	Alkaloids	Alkaloids	7568-93-6	5.10E+04	5.62E+04	5.55E+04	1.99E+05	1.89E+05	1.77E+05	2.51E+04	9.00E+04	6.49E+04	C02735	-
Lmhp003658	5.77E+02	3.29E+02	5.76E+02	C27H28O14	[M+H]+	Monohydroxy-trimethoxyflavone-O-(6''-malonyl)glucoside	Flavonoids	Flavones	-	7.84E+05	5.62E+05	7.63E+05	6.38E+05	1.50E+06	1.30E+06	3.51E+05	9.78E+05	2.71E+05	-	-
Hmqn003268	3.03E+02	1.51E+02	3.04E+02	C15H12O7	[M-H]-	5,7,3',4',5'-Pentahydroxydihydroflavone	Flavonoids	Flavanones	-	5.24E+04	1.21E+05	2.79E+04	1.63E+04	2.13E+04	1.18E+04	3.03E+04	8.60E+04	7.01E+04	-	-
Lmdp002381	2.27E+02	1.49E+02	2.26E+02	C11H14O5	[M+H]+	Genipin	Terpenoids	Monoterpenoids	6902-77-8	3.28E+05	1.38E+05	1.56E+05	2.25E+05	2.78E+05	1.93E+05	5.83E+05	9.93E+05	4.73E+05	C09780	-
MWS1877	2.05E+02	1.33E+02	2.06E+02	C14H22O	[M-H]-	4-tert-Octylphenol	Phenolic acids	Phenolic acids	140-66-9	2.86E+04	2.27E+04	2.62E+04	3.33E+04	4.38E+04	4.07E+04	3.28E+04	3.55E+04	3.60E+04	C14205	-
Walp003242	5.47E+02	2.23E+02	5.46E+02	C23H30O15	[M+H]+	Isofraxidin 7-O-glucosylglucoside	Lignans and Coumarins	Coumarins	-	5.26E+05	2.21E+05	2.06E+05	2.25E+05	2.34E+05	1.04E+05	2.20E+04	3.83E+04	1.17E+04	-	-
MWStz323	2.34E+02	9.11E+01	2.33E+02	C14H19NO2	[M+H]+	Paniculidine B	Alkaloids	Plumerane	97399-94-5	6.76E+05	6.42E+05	6.84E+05	1.52E+05	2.18E+05	1.88E+05	1.17E+05	9.00E+04	1.05E+05	-	-
Hmmp002240	9.63E+02	8.01E+02	9.62E+02	C40H50O27	[M+H]+	Isorhamnetin-3-O-rutinoside-7-O-(2''-O-glucosyl)glucuronate	Flavonoids	Flavonols	-	1.02E+05	1.76E+05	2.21E+05	7.49E+05	6.49E+05	6.53E+05	2.38E+06	2.86E+06	2.33E+06	-	-
Hmpp002612	6.11E+02	2.87E+02	6.10E+02	C27H30O16	[M+H]+	Luteolin-7-O-gentiobioside*	Flavonoids	Flavones	-	9.00E+00	9.00E+00	9.00E+00	2.51E+06	5.59E+06	5.73E+06	1.90E+05	5.62E+05	3.54E+05	-	-
Zahp006974	2.68E+02	1.31E+02	2.67E+02	C17H17NO2	[M+H]+	Cinnamoyltyramine	Alkaloids	Phenolamine	20384-14-9	2.15E+05	1.59E+05	2.21E+05	4.61E+03	3.22E+03	2.04E+04	9.64E+05	1.77E+06	1.80E+06	-	-
Lchp000003	2.63E+02	1.05E+02	2.62E+02	C15H18O4	[M+H]+	Wutaiensal	Others	Others	85316-67-2	1.77E+05	1.46E+05	2.24E+05	1.99E+05	2.94E+05	1.52E+05	1.44E+05	1.12E+05	1.76E+05	-	-
Zahp009018	1.79E+02	1.19E+02	1.78E+02	C10H10O3	[M+H]+	3,4-Methylenedioxypropiophenone(iso2)	Others	Others	-	6.38E+04	6.65E+04	5.33E+04	1.30E+05	1.14E+05	6.36E+04	1.34E+05	1.44E+05	1.78E+05	-	-
Lmtn001630	3.12E+02	1.50E+02	3.13E+02	C14H19NO7	[M-H]-	2-Glucosyloxy-2-phenylacetic acid amide	Alkaloids	Alkaloids	-	8.68E+04	8.62E+04	9.21E+04	1.31E+05	1.21E+05	1.45E+05	2.70E+04	5.17E+04	5.68E+04	-	-
Zmsp001834	1.69E+02	6.50E+01	1.68E+02	C8H8O4	[M+H]+	2,6-Dimethoxy-1,4-benzoquinone*	Quinones	Quinones	530-55-2	3.61E+05	4.15E+05	4.01E+05	7.67E+05	8.74E+05	7.28E+05	3.25E+05	3.64E+05	2.31E+05	C10331	-
Lmzn001961	4.37E+02	3.11E+02	4.38E+02	C20H22O11	[M-H]-	Loquatoside	Flavonoids	Flavanones	74046-15-4	1.25E+05	1.56E+05	1.01E+05	6.14E+04	1.16E+05	8.40E+04	1.47E+05	1.61E+05	9.53E+04	-	-
Hmqp003435	6.51E+02	2.71E+02	6.50E+02	C29H30O17	[M+H]+	Apigenin-7-O-(2''-O-apiosyl)(6''-Malonyl)glucoside	Flavonoids	Flavones	-	1.51E+06	1.48E+06	5.09E+05	8.01E+04	5.83E+04	6.30E+04	2.38E+05	2.03E+05	2.18E+05	C05622	ko00944
Hmmn002588	7.41E+02	6.21E+02	7.42E+02	C32H38O20	[M-H]-	Eriodictyol-7-O-(2''-O-rhamnosyl)xyloside-4'-O-glucuronide	Flavonoids	Flavanones	-	7.47E+04	5.67E+04	6.21E+04	1.24E+05	1.38E+05	1.22E+05	1.74E+04	9.34E+03	2.00E+04	-	-
Hmcp001579	6.71E+02	3.47E+02	6.70E+02	C29H34O18	[M+H]+	Limocitrin-3-O-sophoroside	Flavonoids	Flavonols	-	1.28E+07	2.03E+07	6.94E+06	1.09E+07	3.22E+07	4.18E+07	9.45E+05	1.04E+06	3.38E+06	-	-
MWSmce041	1.91E+02	1.45E+02	1.90E+02	C12H14O2	[M+H]+	Butylphthalide	Others	Lactones	6066-49-5	3.56E+04	5.68E+04	7.71E+04	2.21E+04	9.59E+04	5.64E+04	6.70E+04	8.44E+04	8.41E+04	C17854	-
Lmsp003790	7.87E+02	3.17E+02	7.86E+02	C34H42O21	[M+H]+	Isorhamnetin-3-O-sophoroside-7-O-rhamnoside*	Flavonoids	Flavonols	41328-75-0	3.05E+06	2.67E+06	2.02E+07	3.56E+06	2.72E+06	5.16E+06	5.78E+05	1.04E+06	4.06E+05	-	-
Lahp007747	2.82E+02	1.31E+02	2.81E+02	C18H19NO2	[M+H]+	Clausenalansamide B	Alkaloids	Phenolamine	-	4.74E+05	4.14E+05	6.61E+05	5.92E+04	5.69E+04	8.41E+04	3.71E+06	4.54E+06	4.18E+06	-	-
Lmyn012771	4.53E+02	4.53E+02	4.54E+02	C30H46O3	[M-H]-	3-Oxoolean-18-en-28-oic acid (Moronic acid)*	Terpenoids	Triterpene	6713-27-5	6.20E+04	6.60E+04	7.72E+04	6.97E+04	5.31E+04	4.41E+04	2.03E+05	1.84E+05	1.68E+05	-	-
Lmzn006795	4.53E+02	4.53E+02	4.54E+02	C30H46O3	[M-H]-	3-Oxours-12-en-28-oic acid (Ursonic acid)*	Terpenoids	Triterpene	6246-46-4	6.20E+04	6.60E+04	7.72E+04	6.97E+04	5.31E+04	4.41E+04	2.03E+05	1.84E+05	1.68E+05	-	-
Hmjp003123	4.79E+02	3.03E+02	4.78E+02	C21H18O13	[M+H]+	Quercetin-5-O-glucuronide	Flavonoids	Flavonols	-	5.42E+04	3.02E+04	7.04E+04	2.25E+04	5.82E+04	4.65E+04	7.67E+04	2.68E+05	9.67E+04	-	-
MWSslk169	3.48E+02	3.32E+02	3.48E+02	C21H18NO4+	[M]+	Nitidine	Alkaloids	Isoquinoline alkaloids	6872-57-7	8.38E+04	2.83E+05	4.24E+05	6.50E+05	1.08E+06	9.26E+05	3.50E+04	6.79E+04	5.34E+04	C09595	-
Qmwp111610	3.48E+02	3.01E+02	3.47E+02	C20H17N3O3	[M+H]+	Carboxyevodiamine	Alkaloids	Plumerane	-	2.47E+06	2.74E+06	3.05E+06	2.77E+06	2.57E+06	2.23E+06	8.50E+04	1.25E+05	8.00E+04	-	-
Lmdp003286	4.65E+02	3.03E+02	4.64E+02	C21H20O12	[M+H]+	Isohyperoside*	Flavonoids	Flavonols	35589-21-0	3.80E+07	2.63E+07	3.40E+07	3.30E+06	3.78E+06	4.42E+06	1.66E+07	1.07E+07	9.63E+06	-	-
Lmzn003953	5.31E+02	4.89E+02	5.32E+02	C28H36O10	[M-H]-	Nomilinic acid	Others	Lactones	35930-20-2	1.66E+04	2.73E+04	2.10E+04	1.01E+05	4.09E+04	1.13E+05	1.38E+05	2.70E+05	9.65E+04	-	-
Lagp003663	5.07E+02	3.45E+02	5.06E+02	C24H26O12	[M+H]+	7,3',4'-Trihydroxyquercetin glucoside	Flavonoids	Flavones	-	1.58E+06	1.18E+06	1.89E+06	9.88E+06	9.45E+06	8.31E+06	1.50E+07	7.83E+06	7.65E+06	-	-
MWS20177	2.67E+02	2.23E+02	2.68E+02	C15H8O5	[M-H]-	5-hydroxy-anthraquinone-2-carboxylic acid	Quinones	Anthraquinone	-	4.15E+04	6.00E+04	3.70E+04	1.08E+04	1.14E+04	1.00E+04	2.99E+05	3.28E+05	2.30E+05	-	-
pmp000128	6.53E+02	3.47E+02	6.52E+02	C29H32O17	[M+H]+	Limocitrin-3-O-(3-hydroxy-3-methylglutarate)glucoside	Flavonoids	Flavonols	-	3.20E+07	2.78E+07	1.74E+07	1.01E+07	1.06E+07	1.05E+07	2.18E+05	8.11E+05	2.29E+05	-	-
mws0093	1.79E+02	1.46E+02	1.80E+02	C10H12O3	[M-H]-	Coniferyl alcohol	Phenolic acids	Phenolic acids	458-35-5	2.99E+05	2.85E+05	3.66E+05	3.59E+05	1.92E+05	2.06E+05	3.38E+05	2.20E+05	2.75E+05	C00590	ko00940,ko00999,ko01100,ko01110
Lmpp003930	5.79E+02	2.71E+02	5.78E+02	C30H26O12	[M+H]+	Apigenin-7-O-(6''-p-Coumaryl)glucoside	Flavonoids	Flavones	-	4.79E+06	4.75E+06	2.73E+06	9.00E+00	9.00E+00	9.00E+00	2.11E+06	3.91E+06	4.90E+06	-	-
Zmnn006956	2.01E+02	1.17E+02	2.02E+02	C11H6O4	[M-H]-	Bergaptol	Lignans and Coumarins	Coumarins	486-60-2	9.00E+00	9.00E+00	9.00E+00	1.37E+05	1.12E+05	1.31E+05	9.00E+00	9.00E+00	9.00E+00	C00758	ko00999,ko01110
MWSHY0046	4.65E+02	3.03E+02	4.64E+02	C21H20O12	[M+H]+	Quercetin-3-O-glucoside (Isoquercitrin)*	Flavonoids	Flavonols	482-35-9	3.68E+07	3.47E+07	5.50E+07	1.89E+07	4.93E+06	2.02E+06	1.59E+07	1.35E+07	1.61E+07	C05623	ko00944,ko01100,ko01110
Lmnp102580	5.65E+02	4.33E+02	5.64E+02	C26H28O14	[M+H]+	Apigenin-6-C-(2''-xylosyl)glucoside	Flavonoids	Flavones	-	1.15E+07	1.25E+07	1.56E+07	1.17E+07	1.22E+07	2.54E+07	1.92E+06	2.23E+06	1.90E+06	-	-
pmb0770	3.53E+02	1.77E+02	3.52E+02	C20H20N2O4	[M+H]+	N-Feruloylserotonin	Alkaloids	Plumerane	68573-23-9	5.60E+05	7.03E+05	5.27E+05	1.20E+05	9.00E+04	7.34E+04	2.34E+05	3.26E+05	2.31E+05	-	-
Zmjp006684	3.75E+02	3.45E+02	3.74E+02	C19H18O8	[M+H]+	Chrysosplenol E	Flavonoids	Flavones	-	1.45E+06	1.66E+06	2.76E+06	9.00E+00	9.00E+00	9.00E+00	1.16E+07	1.91E+07	1.57E+07	-	-
Lwhp011001	4.22E+02	2.42E+02	4.21E+02	C21H27NO8	[M+H]+	4-methoxy-3-(3-methylbut-2-en-1-yl)-2-quinolone-8-O-b-D-glucopyranoside	Alkaloids	Quinoline alkaloids	-	2.11E+05	2.70E+05	7.67E+05	1.23E+05	4.70E+04	2.07E+05	2.23E+05	2.59E+05	7.45E+04	-	-
Smfp005803	5.95E+02	2.87E+02	5.94E+02	C28H34O14	[M+H]+	Didymin (Isosakuranetin-7-O-rutinoside)	Flavonoids	Flavanones	14259-47-3	1.96E+07	2.43E+07	1.93E+07	9.00E+00	9.00E+00	9.00E+00	5.04E+06	2.75E+06	3.77E+06	-	-
mws1639	2.23E+02	1.90E+02	2.22E+02	C11H10O5	[M+H]+	Isofraxidin	Lignans and Coumarins	Coumarins	486-21-5	8.34E+04	8.67E+04	1.87E+05	3.17E+04	3.83E+04	1.32E+05	6.55E+05	6.97E+05	1.86E+06	C17480	-
Lmtn003096	5.23E+02	3.61E+02	5.24E+02	C26H36O11	[M-H]-	Secoisolariciresinol 4-O-glucoside	Lignans and Coumarins	Lignans	-	3.36E+05	3.30E+05	1.65E+05	1.03E+06	8.46E+05	9.87E+05	1.08E+06	1.51E+06	8.55E+05	-	-
pmb4777	3.37E+02	1.61E+02	3.38E+02	C16H18O8	[M-H]-	4-Hydroxy-7-methoxycoumarin-��-rhamnoside	Lignans and Coumarins	Coumarins	-	1.88E+04	7.48E+03	1.20E+04	9.52E+04	7.23E+04	1.08E+05	1.23E+05	1.88E+05	1.13E+05	-	-
MWSHY0162	6.27E+02	3.03E+02	6.26E+02	C27H30O17	[M+H]+	Quercetin-3-O-sophoroside (Baimaside)	Flavonoids	Flavonols	18609-17-1	3.77E+05	9.70E+05	1.19E+06	7.98E+06	3.50E+07	6.07E+06	2.63E+06	3.23E+06	1.43E+06	C12667	ko00944,ko01110
MW0114048	4.83E+02	4.39E+02	4.82E+02	C22H26O12	[M+H]+	Catalposide	Terpenoids	Monoterpenoids	6736-85-2	1.20E+07	1.17E+07	1.27E+07	2.98E+06	4.20E+06	2.51E+06	5.92E+05	6.57E+05	4.93E+05	-	-
pmp001312	7.89E+02	3.03E+02	7.88E+02	C33H40O22	[M+H]+	6-Hydroxykaempferol-3,7,6-O-triglycoside	Flavonoids	Flavonols	-	1.66E+05	5.67E+04	1.92E+05	1.35E+05	1.70E+05	2.50E+05	1.57E+04	2.17E+04	4.86E+04	-	-
Zbjn003605	6.77E+02	5.15E+02	6.78E+02	C31H34O17	[M-H]-	1,4-O-di-Caffeoyl-3-O-glucoside Quinic Acid*	Phenolic acids	Phenolic acids	-	5.31E+04	8.12E+04	5.99E+04	1.65E+06	2.14E+06	2.19E+06	3.07E+04	5.37E+04	5.98E+04	-	-
Wasn003942	3.63E+02	2.01E+02	3.64E+02	C16H28O9	[M-H]-	Glucosyl 6,9-dihydroxydec-4-enoic acid	Others	Others	-	2.89E+05	2.62E+05	2.78E+05	2.58E+05	3.09E+05	2.95E+05	7.14E+04	9.56E+04	3.78E+04	-	-
Wagp007881	3.15E+02	1.63E+02	3.14E+02	C19H22O4	[M+H]+	7-[(5-hydroxy-3,7-dimethylocta-2,6-dien-1-yl)oxy]chromen-2-one	Lignans and Coumarins	Coumarins	-	7.25E+04	6.51E+04	5.75E+04	1.83E+06	1.47E+06	1.67E+06	2.21E+05	3.39E+05	2.32E+05	-	-
Lmtp003948	4.81E+02	3.19E+02	4.80E+02	C22H24O12	[M+H]+	3',5',5,7-Tetrahydroxy-4'-methoxyflavanone-3'-O-glucoside	Flavonoids	Flavones	-	4.01E+06	5.07E+06	2.27E+06	5.15E+06	5.62E+06	4.95E+06	1.83E+06	1.50E+06	1.53E+06	-	-
Lmqp002170	7.73E+02	4.49E+02	7.72E+02	C33H40O21	[M+H]+	Kaempferol-3-O-sophorotrioside	Flavonoids	Flavonols	80714-53-0	5.81E+05	2.70E+05	6.51E+05	7.55E+04	1.17E+05	1.46E+05	8.83E+04	1.78E+05	1.57E+05	C12635	ko00944,ko01110
Wagp009246	2.19E+02	1.61E+02	2.18E+02	C12H10O4	[M+H]+	4-Methoxy-2,3-dihydrofuro[3,2-g]chromen-7-one	Lignans and Coumarins	Coumarins	-	1.68E+06	1.69E+06	2.39E+06	8.47E+04	4.98E+04	7.41E+04	7.27E+04	1.95E+05	1.83E+05	-	-
HX1288	3.87E+02	2.07E+02	3.86E+02	C19H30O8	[M+H]+	Citroside A	Terpenoids	Terpene	120330-44-1	5.26E+05	6.88E+05	7.04E+05	4.40E+05	9.60E+05	3.65E+05	3.51E+05	5.76E+05	5.26E+05	-	-
Lsmp122012	4.97E+02	2.49E+02	4.96E+02	C23H28O12	[M+H]+	Rudicoumarin C malonyl glucoside	Lignans and Coumarins	Coumarins	-	7.06E+04	3.43E+04	9.84E+04	7.78E+04	2.19E+05	1.57E+05	3.33E+04	5.07E+04	1.83E+04	-	-
Lmsn003297	4.49E+02	2.87E+02	4.50E+02	C21H22O11	[M-H]-	3,4,2',4',6'-Pentahydroxychalcone-4'-O-glucoside	Flavonoids	Chalcones	-	3.75E+06	4.18E+06	2.39E+06	2.94E+06	1.97E+06	2.75E+06	8.70E+05	9.78E+05	6.69E+05	C16408	ko00941,ko01110
pmb0592	7.71E+02	4.63E+02	7.70E+02	C34H42O20	[M+H]+	Chrysoeriol-7-O-rutinoside-5-O-glucoside	Flavonoids	Flavones	-	2.49E+06	1.75E+06	9.96E+05	5.04E+06	5.64E+06	7.33E+06	1.23E+06	2.73E+06	1.83E+06	-	-
Wagp004803	4.27E+02	2.47E+02	4.26E+02	C21H30O9	[M+H]+	Abscisic acid D-glucopyranosyl ester	Others	Others	-	3.64E+05	2.86E+05	3.26E+05	4.60E+05	3.96E+05	6.04E+05	3.77E+05	4.76E+05	1.79E+05	-	-
HJAP165	2.80E+02	1.49E+02	2.79E+02	C18H33NO	[M+H]+	N-Isobutyl-2,4-tetradecanedienamide	Alkaloids	Alkaloids	-	9.23E+03	7.63E+03	6.26E+04	5.04E+03	5.32E+04	5.20E+04	3.99E+04	4.74E+04	1.14E+04	-	-
Lchn000012	5.37E+02	3.27E+02	5.38E+02	C26H34O12	[M-H]-	Alangilignoside D	Others	Others	-	9.64E+04	1.13E+05	9.50E+04	2.26E+05	1.97E+05	1.94E+05	1.62E+05	1.65E+05	1.23E+05	-	-
Wagp007602	3.31E+02	3.16E+02	3.30E+02	C17H14O7	[M+H]+	Demethoxysudachitin	Flavonoids	Flavones	4323-80-2	4.83E+04	6.60E+03	9.00E+00	3.44E+05	6.05E+05	5.40E+05	9.00E+00	9.00E+00	9.00E+00	-	-
pmp001092	4.87E+02	1.61E+02	4.86E+02	C26H30O9	[M+H]+	Kihadanin B	Others	Lactones	73793-68-7	1.08E+05	1.20E+05	1.49E+05	1.01E+05	1.01E+05	6.43E+04	1.33E+05	1.27E+05	1.13E+05	-	-
Lacp005577	4.57E+02	1.33E+02	4.56E+02	C22H32O10	[M+H]+	3-(3'-Hydroxybutyl)-2,4,4-trimethylcyclohexa-2,5-dienone malonyl glucoside	Terpenoids	Sesquiterpenoids	-	4.81E+06	4.06E+06	1.99E+06	3.26E+06	4.72E+06	2.22E+06	5.32E+04	8.32E+04	2.33E+04	-	-
Qmyp101422	4.15E+02	2.35E+02	4.14E+02	C21H34O8	[M+H]+	Melongenaterpene H(ISO1)	Terpenoids	Sesquiterpenoids	-	1.12E+06	9.93E+05	1.41E+06	1.18E+06	1.32E+06	1.47E+06	9.00E+00	9.00E+00	9.00E+00	-	-
MWSmce089	2.84E+02	1.47E+02	2.83E+02	C17H17NO3	[M+H]+	p-Coumaroyltyramine	Alkaloids	Phenolamine	36417-86-4	1.86E+05	5.17E+04	5.19E+05	1.33E+04	8.80E+03	2.08E+04	9.05E+05	6.92E+05	4.46E+05	-	-
Lmsn004970	5.03E+02	1.79E+02	5.04E+02	C24H24O12	[M-H]-	3,6-Di-O-caffeoyl glucose	Phenolic acids	Phenolic acids	-	3.48E+04	6.23E+04	2.95E+04	3.13E+05	4.34E+05	4.45E+05	6.58E+04	7.16E+04	6.09E+04	-	-
Lmyn002435	4.15E+02	2.53E+02	4.16E+02	C19H28O10	[M-H]-	Hydrangeifolin I	Phenolic acids	Phenolic acids	-	2.19E+05	2.01E+05	2.56E+05	1.54E+04	1.51E+04	1.26E+04	9.00E+00	9.00E+00	9.00E+00	-	-
pmb0498	3.37E+02	2.07E+02	3.36E+02	C16H24N4O4	[M+H]+	Sinapoylagmatine	Alkaloids	Phenolamine	-	2.83E+04	6.00E+04	3.67E+04	1.21E+04	4.80E+04	1.50E+04	2.12E+05	9.36E+04	8.12E+04	-	-
pmb0508	2.77E+02	1.47E+02	2.76E+02	C14H20N4O2	[M+H]+	p-Coumaroylagmatine	Alkaloids	Phenolamine	7295-86-5	3.46E+05	2.23E+05	4.00E+05	1.21E+05	1.38E+05	1.54E+05	4.93E+04	2.70E+05	2.07E+05	C04498	ko00330,ko01100
pmb3072	4.81E+02	3.19E+02	4.82E+02	C22H26O12	[M-H]-	3-O-p-Coumaroylshikimic acid-O-glucoside	Phenolic acids	Phenolic acids	-	1.21E+05	1.26E+05	1.28E+05	1.96E+05	2.04E+05	1.92E+05	1.11E+05	1.00E+05	7.15E+04	-	-
Wagp004588	4.75E+02	2.09E+02	4.74E+02	C22H34O11	[M+H]+	Dihydrovomifoliol 4-O-malonyl glucoside	Others	Others	-	2.05E+06	8.33E+05	2.56E+06	3.04E+05	2.72E+05	3.22E+05	1.92E+04	2.83E+04	3.09E+04	-	-
Hmlp007296	2.71E+02	1.51E+02	2.70E+02	C16H14O4	[M+H]+	2,4-dihydroxy-4'-methoxychalcone	Flavonoids	Chalcones	-	5.92E+04	4.10E+04	7.21E+04	1.87E+04	3.75E+03	1.41E+04	1.05E+05	1.75E+05	1.24E+05	-	-
Wagp006657	3.05E+02	2.03E+02	3.04E+02	C16H16O6	[M+H]+	Heraclenol	Lignans and Coumarins	Coumarins	31575-93-6	3.93E+04	6.04E+04	7.02E+04	1.85E+04	2.03E+04	3.70E+04	4.31E+05	4.11E+05	3.48E+05	-	-
Wcgp003250	1.63E+02	1.03E+02	1.62E+02	C10H10O2	[M+H]+	2-Methyl-3-hydroxyindan-1-one	Others	Others	-	2.30E+07	2.08E+07	1.85E+07	2.27E+07	2.21E+07	1.80E+07	5.49E+06	4.37E+06	3.88E+06	-	-
mws0853	2.09E+02	1.79E+02	2.10E+02	C11H14O4	[M-H]-	Sinapyl alcohol	Phenolic acids	Phenolic acids	537-33-7	4.56E+05	5.57E+05	5.62E+05	3.31E+05	5.32E+05	5.59E+05	1.30E+05	1.44E+05	6.80E+04	C02325	ko00940,ko01100,ko01110
MWSmce084	2.33E+02	1.87E+02	2.32E+02	C14H16O3	[M+H]+	Fraxinellone	Others	Ketone compounds	28808-62-0	1.46E+04	1.74E+04	1.63E+04	3.15E+04	1.10E+04	5.95E+04	7.77E+04	2.49E+05	1.03E+05	-	-
Lakn002075	4.31E+02	1.37E+02	4.32E+02	C18H24O12	[M-H]-	4-Hydroxybenzoic acid glucosyl xyloside	Phenolic acids	Phenolic acids	-	1.23E+05	1.26E+05	1.33E+05	6.70E+04	6.58E+04	6.98E+04	4.78E+04	6.95E+04	4.14E+04	-	-
MWSmce224	2.99E+02	1.63E+02	2.98E+02	C19H22O3	[M+H]+	Aurapten	Lignans and Coumarins	Coumarins	495-02-3	4.92E+04	1.83E+04	3.32E+04	2.17E+07	2.04E+07	2.85E+07	9.16E+04	1.01E+05	9.93E+04	-	-
Lmsp008681	3.31E+02	1.97E+02	3.30E+02	C18H18O6	[M+H]+	5-Hydroxy-7,8,4'-Trimethoxyflavanone	Flavonoids	Flavanones	-	7.52E+03	2.48E+04	5.79E+04	5.18E+04	3.76E+04	3.26E+04	3.17E+05	3.42E+05	3.31E+05	-	-
Lmjp003090	3.85E+02	2.23E+02	3.84E+02	C17H20O10	[M+H]+	Isofraxidin-7-O-glucoside	Lignans and Coumarins	Coumarins	483-91-0	6.92E+05	4.43E+05	6.40E+05	1.43E+06	5.47E+05	5.56E+05	9.00E+00	9.00E+00	9.00E+00	-	-
Hmlp003185	6.81E+02	2.87E+02	6.80E+02	C30H32O18	[M+H]+	Luteolin-7-O-(6''-malonyl)glucoside-5-O-rhamnoside	Flavonoids	Flavones	-	9.00E+00	9.00E+00	9.00E+00	9.90E+05	1.41E+06	1.53E+06	2.83E+04	6.23E+04	2.28E+04	-	-
Wagp005150	2.79E+02	1.89E+02	2.78E+02	C15H18O5	[M+H]+	6-(2,3-Dihydroxy-3-methylbutyl)-7-methoxycoumarin	Lignans and Coumarins	Coumarins	36149-96-9	9.00E+00	9.00E+00	9.00E+00	1.98E+05	1.98E+05	2.20E+05	1.16E+05	1.70E+05	1.27E+05	-	-
Hmmp002121	4.69E+02	3.17E+02	4.68E+02	C23H16O11	[M+H]+	Isorhamnetin-3-O-gallate	Flavonoids	Flavonols	-	4.54E+05	4.04E+05	1.35E+06	1.74E+06	1.42E+06	1.42E+06	1.01E+05	1.38E+05	1.13E+05	-	-
MWSslk083	1.83E+02	1.53E+02	1.84E+02	C9H12O4	[M-H]-	4-Hydroxy-3,5-dimethoxybenzyl alcohol	Phenolic acids	Phenolic acids	530-56-3	6.87E+03	7.74E+03	1.05E+04	1.88E+04	1.19E+04	1.77E+04	6.15E+04	1.48E+05	2.23E+05	-	-
Lwhp011003	5.03E+02	4.71E+02	5.02E+02	C27H34O9	[M+H]+	Clauemargine A	Terpenoids	Terpene	-	5.68E+05	4.79E+05	5.39E+05	1.25E+06	6.79E+05	1.06E+06	3.55E+05	3.50E+05	1.80E+05	-	-
pmp000478	2.48E+02	1.45E+02	2.47E+02	C14H17NO3	[M+H]+	N-Isobutyl-3(3,4-methylenedioxyphenyl)-2E-trienamide	Alkaloids	Alkaloids	-	8.36E+04	6.14E+04	6.95E+04	3.77E+04	6.83E+04	4.04E+04	7.81E+04	1.49E+05	1.55E+05	-	-
Zmsn003194	3.73E+02	1.93E+02	3.74E+02	C16H22O10	[M-H]-	Secologaoside	Others	Others	-	5.29E+04	1.09E+05	8.94E+04	7.51E+04	7.62E+04	7.11E+04	1.02E+05	3.19E+05	3.12E+05	-	-
pmb0618	6.27E+02	4.65E+02	6.26E+02	C28H34O16	[M+H]+	Hesperetin-8-C-glucoside-3'-O-glucoside	Flavonoids	Flavonols	-	1.66E+07	1.87E+07	2.23E+07	1.19E+07	1.58E+07	1.24E+07	1.69E+06	2.69E+06	3.11E+06	-	-
Lajp004824	4.33E+02	2.71E+02	4.32E+02	C22H24O9	[M+H]+	Medicarpinglucoside	Others	Alcohol compounds	-	2.31E+07	2.51E+07	6.15E+06	6.60E+05	8.93E+05	5.51E+05	1.32E+07	5.34E+06	1.00E+07	-	-
Lchp000001	2.16E+02	9.90E+01	2.15E+02	C10H17NO4	[M+H]+	Timuramide D	Alkaloids	Alkaloids	-	5.32E+04	2.01E+04	1.77E+04	9.00E+00	9.00E+00	9.00E+00	2.37E+04	1.73E+04	6.61E+04	-	-
Lhmp122205	3.01E+02	2.45E+02	3.00E+02	C18H20O4	[M+H]+	5-O-Methyllatifolin	Others	Others	-	1.10E+05	8.81E+04	1.04E+05	1.39E+05	1.05E+05	1.15E+05	1.19E+05	1.57E+05	1.29E+05	-	-
Lchp000008	3.28E+02	1.21E+02	3.27E+02	C20H25NO3	[M+H]+	Simulansine	Alkaloids	Alkaloids	176520-66-4	1.26E+05	7.38E+04	1.18E+05	3.92E+04	6.70E+04	4.33E+04	8.67E+04	6.29E+04	5.75E+04	-	-
Wagp006347	6.65E+02	3.59E+02	6.64E+02	C31H36O16	[M+H]+	Gardenin B 5-[6''-(3-Hydroxy-3-Methylglutaryl)Glucoside]	Flavonoids	Flavones	-	1.85E+06	2.00E+06	2.29E+06	1.95E+07	2.24E+07	1.48E+07	6.94E+06	9.35E+06	8.76E+06	-	-
Lsmp121602	3.06E+02	2.34E+02	3.05E+02	C16H19NO5	[M+H]+	Hydroxybalfourodine	Alkaloids	Quinoline alkaloids	-	2.68E+04	3.00E+04	3.33E+04	9.45E+03	1.67E+04	2.33E+04	4.50E+04	1.08E+05	4.17E+04	-	-
Lmgp004474	5.79E+02	2.71E+02	5.78E+02	C27H30O14	[M+H]+	Genistein-7-O-galactoside-rhamnose	Flavonoids	Isoflavones	-	1.10E+07	1.10E+07	3.76E+06	9.00E+00	9.00E+00	9.00E+00	5.93E+06	2.50E+06	4.21E+06	-	-
Lmgp004167	2.91E+02	1.39E+02	2.90E+02	C15H14O6	[M+H]+	3',4,4',5,7-Pentahydroxyflavan (Luteoforol)	Flavonoids	Flavanols	13392-26-2	5.63E+04	1.47E+04	3.49E+04	9.60E+04	1.03E+05	1.42E+05	1.62E+05	2.69E+05	2.49E+05	C05907	ko00941
Rfmb26201	6.21E+02	4.17E+02	6.22E+02	C30H38O14	[M-H]-	Syringaresinol-4'-O-(6''-acetyl)glucoside	Lignans and Coumarins	Lignans	-	5.72E+05	5.40E+05	7.45E+05	2.27E+05	1.91E+05	1.83E+05	2.40E+04	5.66E+04	4.23E+04	-	-
HX1422	4.08E+02	2.46E+02	4.07E+02	C19H21NO9	[M+H]+	Haplopine-glucoside	Alkaloids	Alkaloids	-	1.07E+05	7.84E+04	1.52E+05	1.18E+05	1.47E+05	1.48E+05	9.00E+00	9.00E+00	9.00E+00	-	-
Lwhp010632	1.74E+02	1.59E+02	1.73E+02	C11H11NO	[M+H]+	1,2-dimethylquinolin-4(1H)-one	Alkaloids	Quinoline alkaloids	6760-40-3	3.44E+05	1.78E+05	2.17E+05	1.49E+05	2.40E+05	1.39E+05	9.00E+04	2.07E+05	2.42E+05	-	-
Li512111	5.19E+02	3.15E+02	5.20E+02	C24H24O13	[M-H]-	Isorhamnetin-3-O-(6''-acetylglucoside)	Flavonoids	Flavonols	-	8.86E+05	6.92E+05	1.01E+06	1.76E+06	1.87E+06	1.46E+06	4.11E+05	5.20E+05	2.90E+05	-	-
mws0009	1.79E+02	9.11E+01	1.78E+02	C10H10O3	[M+H]+	Coniferaldehyde	Phenolic acids	Phenolic acids	20649-42-7	3.79E+05	2.85E+05	1.28E+05	3.11E+05	2.94E+05	3.10E+05	5.39E+05	3.37E+05	4.76E+05	C02666	ko00940,ko01100,ko01110
Qmwp111606	2.90E+02	2.62E+02	2.89E+02	C17H11N3O2	[M+H]+	Bouchardatine	Alkaloids	Plumerane	-	7.54E+04	1.02E+05	8.54E+04	1.75E+03	2.38E+04	3.39E+04	8.39E+04	8.88E+04	6.03E+04	-	-
MWSmce160	2.31E+02	1.75E+02	2.30E+02	C14H14O3	[M+H]+	Demethylsuberosin	Lignans and Coumarins	Coumarins	21422-04-8	1.01E+05	9.11E+04	6.96E+04	1.56E+05	1.27E+05	1.67E+05	2.05E+05	7.99E+04	1.75E+05	C18083	ko00999,ko01110
Wagp004758	8.15E+02	3.47E+02	8.14E+02	C35H42O22	[M+H]+	Limocitrin 5-[6''-(3-Hydroxy-3-Methylglutaryl)Glucoside]glucoside	Flavonoids	Flavones	-	7.89E+06	6.69E+06	2.28E+06	1.10E+06	1.40E+06	2.19E+06	1.71E+04	1.50E+04	2.55E+04	-	-
MWSHY0031	4.47E+02	2.71E+02	4.46E+02	C21H18O11	[M+H]+	Apigenin-7-O-glucuronide	Flavonoids	Flavones	29741-09-1	1.53E+05	9.38E+04	8.95E+04	1.17E+05	1.52E+05	1.16E+05	1.99E+05	4.06E+05	2.83E+05	-	-
Wchn003250	4.87E+02	1.75E+02	4.88E+02	C21H28O13	[M-H]-	2,4,8-Trihydroxy-1-tetralone-2-O-Xylose-Glucose	Others	Others	-	2.62E+04	2.98E+04	4.13E+04	2.68E+04	3.35E+04	3.92E+04	1.53E+04	2.18E+04	1.82E+04	-	-
Lcsn000193	5.97E+02	3.27E+02	5.98E+02	C28H38O14	[M-H]-	isatioxyneolignoside E	Lignans and Coumarins	Lignans	-	8.77E+04	6.72E+04	1.07E+05	2.66E+05	1.75E+05	1.76E+05	1.02E+05	9.61E+04	6.25E+04	-	-
Wagp004789	8.45E+02	3.77E+02	8.44E+02	C36H44O23	[M+H]+	Limocitrol 5-[6''-(3-Hydroxy-3-Methylglutaryl)Glucoside]glucoside	Flavonoids	Flavones	-	1.28E+08	1.27E+08	1.67E+08	9.38E+07	4.95E+07	8.21E+07	7.09E+05	7.45E+05	6.26E+05	-	-
Qmzp101907	3.69E+02	2.01E+02	3.68E+02	C21H20O6	[M+H]+	4-Hydroxy-3-methoxy benzoic acid(ISO)	Lignans and Coumarins	Lignans	-	3.68E+04	4.75E+04	1.34E+04	4.15E+04	7.13E+04	7.94E+04	1.58E+05	1.60E+05	1.57E+05	-	-
MWS1830	1.67E+02	1.21E+02	1.66E+02	C9H10O3	[M+H]+	Ethylsalicylate	Phenolic acids	Phenolic acids	118-61-6	9.00E+00	9.00E+00	9.00E+00	9.00E+00	9.00E+00	9.00E+00	3.66E+06	5.44E+06	2.61E+06	-	-
Wagp005347	8.29E+02	3.61E+02	8.28E+02	C36H44O22	[M+H]+	Jaceidin 5-[6''-(3-Hydroxy-3-Methylglutaryl)Glucoside]Glucoside	Flavonoids	Flavones	-	9.00E+00	9.00E+00	9.00E+00	2.86E+07	3.06E+07	2.08E+07	2.48E+06	2.94E+06	2.32E+06	-	-
Lhqp101805	3.25E+02	1.63E+02	3.24E+02	C15H16O8	[M+H]+	Skimmin (7-Hydroxycoumarin-7-O-glucoside)	Lignans and Coumarins	Coumarins	93-39-0	2.53E+06	2.44E+06	2.61E+06	4.08E+06	4.49E+06	4.47E+06	1.38E+06	1.21E+06	1.11E+06	-	-
Lwhp010635	2.60E+02	2.04E+02	2.59E+02	C15H17NO3	[M+H]+	8-hydroxy-4-methoxy-3-(3-methylbut-2-en-1-yl)quinolin-2(1H)-one	Alkaloids	Quinoline alkaloids	-	6.17E+04	4.70E+04	8.49E+04	6.53E+04	5.32E+04	5.80E+04	7.12E+04	7.47E+04	4.97E+04	-	-
Lcyp000676	3.55E+02	1.63E+02	3.54E+02	C16H18O9	[M+H]+	Magnolioside	Lignans and Coumarins	Coumarins	20186-29-2	6.99E+06	7.89E+06	6.55E+06	7.17E+06	1.02E+07	1.08E+07	9.87E+04	1.36E+05	1.56E+05	-	-
Zmhn001420	1.65E+02	1.21E+02	1.66E+02	C8H6O4	[M-H]-	5,7-Dihydroxy-1(3H)-isobenzofuranone	Phenolic acids	Phenolic acids	27979-58-4	8.23E+04	6.98E+04	1.05E+05	6.01E+04	4.60E+04	5.98E+04	3.31E+05	4.33E+05	1.72E+06	-	-
Wafn004433	4.55E+02	2.63E+02	3.96E+02	C17H32O10	[M+CH3COOH-H]-	1-Hexanol arabinosylglucoside	Others	Others	-	9.95E+04	4.03E+04	1.23E+05	1.23E+05	2.93E+05	6.92E+04	1.88E+04	2.68E+04	2.65E+04	-	-
Hmcp001598	6.11E+02	3.17E+02	6.10E+02	C27H30O16	[M+H]+	Isorhamnetin-3-O-(2''-O-xylosyl)glucoside	Flavonoids	Flavonols	-	5.99E+05	3.12E+05	3.93E+05	9.62E+05	9.94E+05	6.92E+05	3.67E+04	8.87E+04	7.27E+04	-	-
Latp003285	3.53E+02	1.91E+02	3.52E+02	C17H20O8	[M+H]+	2,5-Dimethyl-7-hydroxychromone glucoside	Others	Chromone	-	3.39E+05	2.55E+05	3.88E+05	9.99E+05	1.11E+06	1.10E+06	4.72E+05	5.04E+05	5.03E+05	-	-
Lmcn005735	6.23E+02	3.15E+02	6.24E+02	C29H36O15	[M-H]-	Methylhesperidin	Flavonoids	Flavanones	11013-97-1	7.13E+06	8.46E+06	6.58E+06	1.41E+06	1.88E+06	1.94E+06	1.34E+07	8.52E+06	1.09E+07	C17393	-
Jmbn003691	3.11E+02	5.90E+01	3.12E+02	C15H20O7	[M-H]-	3,4-dihydroxy-allylbenzene-3-O-��-D-glucopyranoside	Phenolic acids	Phenolic acids	-	5.12E+05	5.07E+05	3.93E+05	6.17E+05	4.99E+05	6.64E+05	6.88E+04	3.83E+04	1.19E+05	-	-
Ymjm000146	4.33E+02	1.61E+02	4.34E+02	C21H22O10	[M-H]-	p-Hydroxyphenyl 6-O-(E)-caffeoyl-��-D-glucopyranoside	Phenolic acids	Phenolic acids	-	1.51E+05	1.75E+05	9.46E+04	5.34E+05	3.62E+05	5.18E+05	2.37E+04	2.19E+04	3.66E+04	-	-
Wagp006003	8.59E+02	3.91E+02	8.58E+02	C37H46O23	[M+H]+	Gardenin E 5-[6''-(3-Hydroxy-3-Methylglutaryl)Glucoside]Glucoside	Flavonoids	Flavones	-	1.04E+08	8.34E+07	1.16E+08	3.29E+07	1.27E+07	2.27E+07	1.16E+06	1.41E+06	8.10E+05	-	-
Lmbn002648	1.63E+02	1.19E+02	1.64E+02	C9H8O3	[M-H]-	��-Hydroxycinnamic Acid*	Phenolic acids	Phenolic acids	5801-57-0	9.00E+00	9.00E+00	9.00E+00	9.68E+05	8.47E+05	4.98E+05	1.01E+07	5.00E+07	1.72E+07	C02763	ko00360,ko01100
mws1521	2.85E+02	1.21E+02	2.86E+02	C13H18O7	[M-H]-	Salicin	Phenolic acids	Phenolic acids	138-52-3	4.12E+04	3.97E+04	4.78E+04	3.24E+05	3.47E+05	3.75E+05	1.55E+04	1.55E+04	1.86E+04	C01451	ko00010
Wagp007075	6.81E+02	3.75E+02	6.80E+02	C31H36O17	[M+H]+	Gardenin D 5-[6''-(3-Hydroxy-3-Methylglutaryl)Glucoside]	Flavonoids	Flavones	-	2.32E+06	3.02E+06	2.95E+06	1.88E+07	2.11E+07	1.51E+07	4.41E+06	6.04E+06	4.38E+06	-	-
Wagp006418	8.73E+02	4.05E+02	8.72E+02	C38H48O23	[M+H]+	Murrayanol 5-[6''-(3-Hydroxy-3-Methylglutaryl)Glucoside]glucoside	Flavonoids	Flavones	-	3.27E+07	2.43E+07	3.57E+07	4.87E+06	1.73E+07	8.30E+06	3.49E+06	2.88E+06	2.51E+06	-	-
MWSmce221	1.93E+02	9.11E+01	1.92E+02	C10H8O4	[M+H]+	5,7-Dihydroxy-4-methylcoumarin	Lignans and Coumarins	Coumarins	2107-76-8	3.17E+05	2.54E+05	3.96E+05	4.22E+05	2.96E+05	2.65E+05	8.29E+05	1.37E+06	1.02E+06	-	-
Qmyp101119	2.35E+02	1.33E+02	2.34E+02	C15H22O2	[M+H]+	Procurcumenol	Terpenoids	Sesquiterpenoids	21698-40-8	2.88E+05	2.31E+05	3.10E+05	3.13E+05	2.22E+05	2.72E+05	4.24E+05	4.76E+05	2.78E+05	-	-
pmb0681	4.03E+02	3.67E+02	4.02E+02	C20H18O9	[M+H]+	Apigenin-8-C-Arabinoside	Flavonoids	Flavones	-	6.45E+05	6.24E+05	3.85E+05	9.21E+04	8.67E+04	5.50E+04	2.93E+05	2.42E+05	1.24E+05	-	-
pmp000239	5.95E+02	5.05E+02	5.94E+02	C26H26O16	[M+H]+	Luteolin-6-C-(5''-glucuronyl)xyloside	Flavonoids	Flavones	-	2.47E+06	2.22E+06	2.48E+06	1.42E+06	1.66E+06	1.31E+06	1.17E+06	1.13E+06	1.36E+06	-	-
mws1078	1.38E+02	9.21E+01	1.37E+02	C7H7NO2	[M+H]+	Anthranilic Acid	Phenolic acids	Phenolic acids	118-92-3	9.43E+04	5.91E+04	1.77E+05	7.88E+04	1.31E+05	1.73E+05	1.53E+05	1.11E+05	1.60E+05	C00108	ko00380,ko00400,ko00996,ko01100,ko01110,ko01230
Xmgp006913	3.41E+02	1.37E+02	3.40E+02	C20H20O5	[M+H]+	2,4,2',4'-tetrahydroxy-3'-prenylchalcone	Flavonoids	Chalcones	-	2.98E+05	2.80E+05	2.82E+05	3.95E+05	6.01E+05	6.06E+05	1.52E+06	1.79E+06	1.09E+06	-	-
pmb0620	7.87E+02	6.25E+02	7.86E+02	C34H42O21	[M+H]+	Chrysoeriol-6,8-di-C-glucoside-7-O-glucoside*	Flavonoids	Flavones	-	6.89E+05	5.12E+05	1.08E+06	7.70E+05	4.10E+05	3.93E+05	1.71E+06	2.86E+06	3.38E+06	-	-
MWS20145	4.51E+02	2.89E+02	4.50E+02	C21H22O11	[M+H]+	Eriodictyol-7-O-glucoside	Flavonoids	Flavanones	38965-51-4	2.18E+06	2.02E+06	2.48E+06	1.00E+07	1.84E+07	7.17E+06	7.12E+06	7.17E+06	6.90E+06	-	-
Lmsp004721	6.25E+02	3.17E+02	6.24E+02	C28H32O16	[M+H]+	Tamarixetin-3-O-glucoside-7-O-rhamnoside*	Flavonoids	Flavonols	-	3.82E+07	1.65E+07	2.64E+07	6.33E+06	6.99E+06	7.03E+06	6.07E+06	7.80E+06	6.35E+06	-	-
Qmhp090801	1.76E+02	1.33E+02	1.75E+02	C10H9NO2	[M+H]+	4-Methoxy-2(1H)-quinolinone	Alkaloids	Phenolamine	-	6.30E+05	4.50E+05	5.23E+05	1.02E+05	1.34E+05	9.11E+04	1.00E+06	8.99E+05	7.01E+05	-	-
Wagp004314	5.99E+02	4.31E+02	5.98E+02	C27H34O15	[M+H]+	Phloretin 3',5'-Di-C-Glucoside	Flavonoids	Flavones	-	1.82E+06	2.09E+06	1.68E+06	8.22E+05	6.15E+05	6.23E+05	3.87E+05	1.87E+05	1.49E+05	-	-
Zbnp004122	9.59E+02	3.47E+02	9.58E+02	C41H50O26	[M+H]+	Limocitrin-3-O-glucoside-di-O-(3-hydroxy-3-methylglutarate)glucoside	Flavonoids	Flavonols	-	2.16E+06	9.78E+06	1.06E+07	9.98E+06	2.26E+06	5.66E+06	1.18E+05	2.75E+05	3.93E+05	-	-
mws0011	3.71E+02	2.09E+02	3.72E+02	C17H24O9	[M-H]-	Syringin	Phenolic acids	Phenolic acids	118-34-3	9.00E+00	9.00E+00	9.00E+00	1.93E+07	2.54E+07	1.97E+07	7.92E+05	9.31E+05	6.89E+05	C01533	ko00940
Wagp005796	8.57E+02	3.89E+02	8.56E+02	C38H48O22	[M+H]+	Umuhengerin 5-[6''-(3-Hydroxy-3-Methylglutaryl)Glucoside]Glucoside	Flavonoids	Flavones	-	4.18E+06	3.85E+06	4.75E+06	5.04E+05	3.47E+05	6.18E+05	1.91E+05	3.46E+05	1.64E+05	-	-
pmb2991	7.39E+02	2.69E+02	7.40E+02	C33H40O19	[M-H]-	Apigenin-7-O-glucoside-4'-O-rutinoside	Flavonoids	Flavones	-	1.73E+05	1.05E+05	9.54E+04	3.02E+04	5.89E+04	6.27E+04	1.91E+05	1.49E+05	2.15E+05	-	-
HX1405	3.09E+02	2.05E+02	3.08E+02	C16H20O6	[M+H]+	Toddalolactone(ISO1)	Lignans and Coumarins	Coumarins	-	2.83E+04	1.99E+04	3.17E+04	3.08E+04	3.52E+04	2.00E+04	1.87E+05	2.50E+05	1.39E+05	-	-
pmp000530	5.19E+02	3.57E+02	5.18E+02	C26H30O11	[M+H]+	Phellodendroside	Flavonoids	Flavanonols	40451-69-2	2.33E+05	2.23E+05	2.57E+05	2.59E+05	2.89E+05	2.61E+05	1.00E+06	1.28E+06	6.09E+05	-	-
pmb0713	6.55E+02	3.31E+02	6.54E+02	C29H34O17	[M+H]+	Tricin-7-O-(2''-O-glucosyl)glucoside	Flavonoids	Flavones	-	3.04E+06	2.29E+06	4.49E+06	2.52E+07	2.91E+07	4.02E+07	7.75E+06	2.79E+07	1.07E+07	-	-
pmp001311	6.27E+02	3.03E+02	6.26E+02	C27H30O17	[M+H]+	6-Hydroxykaempferol-7,6-O-Diglucoside	Flavonoids	Flavonols	-	4.38E+07	4.02E+07	3.88E+07	1.81E+07	1.99E+07	2.13E+07	1.32E+06	3.13E+06	1.28E+07	-	-
MWSmce229	1.83E+02	1.65E+02	1.82E+02	C9H10O4	[M+H]+	3,4-Dimethoxybenzoic acid; Veratric acid	Phenolic acids	Phenolic acids	93-07-2	1.74E+05	1.78E+05	1.74E+05	1.47E+05	3.21E+04	8.84E+04	1.95E+05	2.03E+05	1.87E+05	-	-
Lmjp101401	5.35E+02	2.87E+02	5.34E+02	C30H30O9	[M+H]+	Bismurrangatin	Lignans and Coumarins	Coumarins	-	3.21E+05	3.20E+05	4.16E+05	3.76E+05	4.92E+05	3.65E+05	6.28E+04	1.94E+05	7.67E+04	-	-
Lmlp002038	4.08E+02	2.46E+02	4.07E+02	C19H21NO9	[M+H]+	Glycohaplopine	Alkaloids	Quinoline alkaloids	74201-15-3	9.74E+04	1.07E+05	8.84E+04	1.47E+05	1.75E+05	2.35E+05	1.23E+05	1.16E+05	1.17E+05	-	-
Qmzp101901	4.87E+02	1.93E+02	4.86E+02	C21H26O13	[M+H]+	Zanthoxyloside	Lignans and Coumarins	Coumarins	-	1.10E+05	7.65E+04	8.75E+04	1.17E+04	1.67E+04	2.96E+04	9.00E+00	9.00E+00	9.00E+00	-	-
Lmmn002260	5.51E+02	3.89E+02	5.52E+02	C27H36O12	[M-H]-	5'-Methoxyisolariciresinol-9'-O-glucoside	Lignans and Coumarins	Lignans	-	1.98E+05	1.90E+05	1.57E+05	3.44E+05	3.73E+05	4.18E+05	3.41E+05	3.44E+05	2.91E+05	-	-
Zmdn002400	4.51E+02	2.89E+02	4.52E+02	C21H24O11	[M-H]-	Epicatechin-3'-O-��-D-glucopyranoside*	Flavonoids	Flavanols	-	5.01E+04	3.71E+04	4.51E+04	7.96E+04	5.54E+04	6.36E+04	9.05E+04	3.13E+05	1.01E+05	-	-
Lwhp010603	4.69E+02	1.87E+02	4.68E+02	C26H28O8	[M+H]+	Dehydroxyevodol	Terpenoids	Terpene	-	3.54E+04	8.13E+04	5.07E+04	1.17E+05	7.18E+04	1.01E+05	2.40E+05	2.05E+05	1.27E+05	-	-
pmp000444	4.87E+02	4.69E+02	4.86E+02	C30H46O5	[M+H]+	27,28-Dicarboxyl ursolic acid	Terpenoids	Triterpene	-	1.89E+05	1.81E+05	1.77E+05	7.65E+04	7.91E+04	1.29E+05	2.45E+05	1.96E+05	3.41E+05	-	-
Wbjp003103	3.67E+02	2.05E+02	3.66E+02	C17H22N2O7	[M+H]+	2-(hydroxymethyl)-6-[3-(4-hydroxyquinazolin-2-yl)propoxy]oxane-3,4,5-triol	Alkaloids	Alkaloids	-	6.08E+05	5.08E+05	6.66E+05	1.28E+06	7.81E+05	7.22E+05	2.37E+05	2.67E+05	1.67E+05	-	-
MWStz152	2.06E+02	1.18E+02	2.05E+02	C11H11NO3	[M+H]+	2-(Acetylamino)-3-phenyl-2-propenoic acid	Alkaloids	Alkaloids	5469-45-4	1.39E+05	1.07E+05	1.03E+05	6.00E+04	8.34E+04	4.83E+04	1.25E+05	3.60E+05	2.69E+05	-	-
Qmwp111607	2.86E+02	2.58E+02	2.85E+02	C18H11N3O	[M+H]+	7,8-Dehydrorutaecarpine	Alkaloids	Plumerane	-	3.29E+04	3.18E+04	2.68E+04	8.13E+03	4.86E+03	4.07E+03	8.35E+04	2.30E+05	1.78E+05	-	-
Lmqp006281	4.75E+02	2.87E+02	4.74E+02	C23H22O11	[M+H]+	Kaempferol-3-O-(4''-O-acetyl)rhamnoside	Flavonoids	Flavonols	-	4.75E+04	3.05E+04	3.66E+04	1.62E+05	1.28E+05	9.43E+04	2.06E+05	2.69E+05	1.98E+05	-	-
MWS1872	2.25E+02	1.05E+02	2.24E+02	C14H8O3	[M+H]+	1-Hydroxyanthraquinone	Quinones	Anthraquinone	129-43-1	7.30E+04	5.71E+04	6.77E+04	7.79E+04	8.77E+04	6.65E+04	6.07E+04	8.94E+04	6.24E+04	C02980	-
Lmlp002990	5.95E+02	3.13E+02	5.94E+02	C27H30O15	[M+H]+	Isosaponarin(Isovitexin-4'-O-glucoside)	Flavonoids	Flavones	19416-87-6	2.59E+07	1.52E+07	1.74E+07	7.46E+06	1.55E+07	1.92E+07	3.52E+06	8.05E+06	6.40E+06	-	-
MWSmce324	1.87E+02	1.31E+02	1.86E+02	C11H6O3	[M+H]+	Psoralen*	Lignans and Coumarins	Coumarins	66-97-7	9.00E+00	9.00E+00	9.00E+00	4.75E+05	3.08E+05	4.27E+05	8.34E+04	8.79E+04	1.17E+05	C09305	ko00999,ko01110
mws1668	1.87E+02	1.31E+02	1.86E+02	C11H6O3	[M+H]+	Angelicin*	Lignans and Coumarins	Coumarins	523-50-2	9.00E+00	9.00E+00	9.00E+00	4.75E+05	3.08E+05	4.27E+05	8.34E+04	8.79E+04	1.17E+05	C09060	ko00999,ko01110
Qmyp101334	2.93E+02	1.51E+02	2.92E+02	C18H28O3	[M+H]+	JiangxiBaiyingsu I	Terpenoids	Sesquiterpenoids	-	2.88E+05	2.44E+05	3.10E+05	1.18E+05	9.11E+04	1.00E+05	9.59E+05	1.10E+06	8.79E+05	-	-
Wagp003712	8.15E+02	3.47E+02	8.14E+02	C35H42O22	[M+H]+	Axillarin 5-[6''-(3-Hydroxy-3-Methylglutaryl)Glucoside]-4'-glucoside	Flavonoids	Flavones	-	1.62E+07	2.44E+07	1.98E+07	1.92E+07	1.71E+07	6.76E+06	6.06E+05	1.56E+06	1.29E+06	-	-
Zmgp002857	7.57E+02	3.03E+02	7.56E+02	C33H40O20	[M+H]+	Quercetin-3-O-��-rhamnosyl (1��2)-[��-rhamnosyl (1��6)]-��-glucoside	Flavonoids	Flavonols	-	8.49E+05	3.79E+05	9.28E+05	4.17E+05	2.47E+05	5.39E+05	9.81E+04	3.45E+04	4.40E+04	-	-
Lmhn002629	2.53E+02	1.21E+02	2.54E+02	C11H10O7	[M-H]-	Benzoyltartaric acid	Phenolic acids	Phenolic acids	-	7.24E+04	6.55E+04	6.70E+04	3.27E+04	6.51E+03	2.61E+04	1.18E+05	1.59E+05	1.10E+05	-	-
Wagp007882	3.33E+02	1.63E+02	3.32E+02	C19H24O5	[M+H]+	7-[(6,7-dihydroxy-3,7-dimethyloct-2-en-1-yl)oxy]chromen-2-one	Lignans and Coumarins	Coumarins	-	4.27E+04	3.17E+04	1.14E+04	5.04E+05	5.02E+05	4.59E+05	9.00E+00	9.00E+00	9.00E+00	-	-
pmp000573	4.47E+02	2.85E+02	4.46E+02	C22H22O10	[M+H]+	Acacetin-7-O-galactoside	Flavonoids	Flavones	-	1.32E+05	1.62E+05	7.19E+04	1.06E+05	6.34E+04	1.06E+05	3.07E+05	3.38E+05	2.77E+05	-	-
Lahp005848	1.95E+02	1.63E+02	1.94E+02	C10H10O4	[M+H]+	pithecellobiumol B	Others	Chromone	-	5.78E+07	5.50E+07	6.13E+07	5.21E+07	4.85E+07	5.24E+07	4.33E+07	3.64E+07	3.71E+07	-	-
pmb0619	7.75E+02	6.13E+02	7.74E+02	C33H42O21	[M+H]+	Eriodictyol-6,8-di-C-glucoside-4'-O-glucoside	Flavonoids	Flavanones	-	1.95E+05	2.43E+05	5.19E+05	2.03E+05	9.13E+04	6.43E+04	3.09E+04	1.80E+05	2.20E+05	-	-
Zmsn110105	2.79E+02	5.90E+01	2.80E+02	C10H16O9	[M-H]-	Rumexobtusifolius	Others	Others	-	5.07E+05	3.58E+05	5.82E+05	4.85E+05	5.31E+05	5.35E+05	9.00E+00	5.34E+04	6.77E+04	-	-
MW0118844	1.77E+02	8.90E+01	1.76E+02	C10H8O3	[M+H]+	3,4-Methylenedioxycinnamaldehyde	Others	Aldehyde compounds	14756-00-4	2.19E+06	2.25E+06	4.17E+06	2.45E+06	5.53E+06	6.02E+06	1.42E+07	1.91E+07	1.78E+07	-	-
Zmjp003463	5.65E+02	4.33E+02	5.64E+02	C26H28O14	[M+H]+	Vitexin-2''-O-xyloside	Flavonoids	Flavones	-	9.09E+06	9.33E+06	1.29E+07	1.29E+07	9.96E+06	9.01E+06	2.10E+06	3.13E+06	1.96E+06	-	-
Zbn010259	3.29E+02	3.14E+02	3.30E+02	C17H14O7	[M-H]-	1,5,7-trihydroxy-6-methoxy-2-methoxymethylanthraquinone	Quinones	Anthraquinone	-	8.25E+04	6.33E+04	1.01E+05	1.13E+05	1.17E+05	1.22E+05	1.43E+05	2.17E+05	8.68E+04	-	-
MWSHY0067	6.11E+02	3.03E+02	6.10E+02	C27H30O16	[M+H]+	Quercetin-3-O-rutinoside (Rutin)*	Flavonoids	Flavonols	153-18-4	5.22E+07	3.02E+07	5.51E+07	2.21E+07	8.70E+06	9.74E+06	1.56E+06	1.67E+06	7.63E+06	C05625	ko00944,ko01100,ko01110
Lmsp003655	5.21E+02	1.31E+02	5.20E+02	C26H32O11	[M+H]+	Dehydrodiconiferyl alcohol-gamma'-O-glucoside*	Lignans and Coumarins	Lignans	-	1.13E+06	1.81E+06	8.61E+05	2.33E+06	1.95E+06	2.50E+06	3.61E+05	4.66E+05	2.17E+05	-	-
Lmsp003161	7.57E+02	2.87E+02	7.56E+02	C33H40O20	[M+H]+	Kaempferol-3-O-sophoroside-7-O-rhamnoside*	Flavonoids	Flavonols	-	8.68E+05	6.90E+05	6.63E+05	2.22E+06	8.92E+06	7.32E+06	2.63E+05	1.62E+05	2.15E+05	-	-
Zbsp004026	2.81E+02	2.63E+02	2.80E+02	C14H16O6	[M+H]+	Pteleifolosin A	Others	Others	-	2.14E+05	2.20E+05	2.68E+05	5.41E+04	2.67E+04	5.51E+04	9.87E+04	8.32E+04	1.47E+05	-	-
pmp001265	4.80E+02	3.18E+02	4.79E+02	C24H49NO8	[M+H]+	2-Amino-4-dihydroxy octadecyl galactoside	Alkaloids	Alkaloids	-	1.79E+04	2.80E+04	5.92E+04	5.01E+04	7.65E+04	3.67E+04	2.16E+05	3.32E+05	1.78E+05	-	-
MWSslk251	9.75E+02	6.51E+02	9.76E+02	C44H64O24	[M-H]-	Crocin	Terpenoids	Ditepenoids	42553-65-1	2.37E+05	4.39E+04	6.03E+04	2.74E+05	2.68E+05	2.12E+05	1.68E+03	3.68E+03	1.28E+03	C08589	ko00999,ko01100,ko01110
Wahp004750	5.97E+02	3.03E+02	5.96E+02	C27H32O15	[M+H]+	Viscumneoside III(Homoeriodictyol-7-O-Apiosyl-(1-2)-Glucopyranoside)	Flavonoids	Flavones	118985-27-6	4.78E+05	4.47E+05	3.17E+05	1.12E+05	1.58E+05	1.21E+05	1.82E+05	1.47E+05	1.23E+05	-	-
mws1035	7.41E+02	4.33E+02	7.40E+02	C33H40O19	[M+H]+	Kaempferol-3-O-robinoside-7-O-rhamnoside (Robinin)	Flavonoids	Flavonols	301-19-9	4.87E+07	5.12E+07	4.18E+07	9.00E+00	9.00E+00	9.00E+00	4.02E+07	7.51E+06	1.13E+07	C10178	-
Zmxp003107	6.11E+02	2.87E+02	6.10E+02	C27H30O16	[M+H]+	Luteolin-7,3'-di-O-glucoside*	Flavonoids	Flavones	52187-80-1	3.35E+05	8.35E+05	8.98E+05	2.34E+06	5.03E+06	3.42E+06	1.88E+05	2.65E+05	3.25E+05	-	-
Zmnn004810	4.43E+02	5.70E+01	4.44E+02	C25H32O7	[M-H]-	Ichangensin	Terpenoids	Terpene	-	3.81E+05	2.03E+05	5.09E+05	1.88E+05	2.51E+05	1.82E+05	9.88E+03	2.01E+04	1.48E+04	-	-
Lmlp002018	3.56E+02	3.11E+02	3.56E+02	C21H26NO4+	[M]+	Xanthoplanine	Alkaloids	Aporphine alkaloids	6872-88-4	2.00E+04	1.50E+04	5.62E+03	8.34E+03	5.01E+03	1.33E+04	6.15E+04	1.23E+05	4.83E+04	-	-
MWSmce587	1.83E+02	1.65E+02	1.82E+02	C9H10O4	[M+H]+	2,6-Dimethoxybenzoic acid	Phenolic acids	Phenolic acids	1466-76-8	1.63E+05	2.25E+05	1.12E+05	9.23E+04	3.85E+04	1.23E+05	2.11E+05	2.32E+05	2.77E+05	-	-
Lacp005171	3.71E+02	1.33E+02	3.70E+02	C19H30O7	[M+H]+	3-(3'-Hydroxybutyl)-2,4,4-trimethylcyclohexa-2,5-dienone glucoside	Terpenoids	Sesquiterpenoids	-	7.62E+05	4.89E+05	2.32E+05	2.75E+05	3.34E+05	3.62E+05	2.77E+05	4.22E+05	4.61E+05	-	-
Lmbp003668	4.19E+02	2.87E+02	4.18E+02	C20H18O10	[M+H]+	Kaempferol-3-O-arabinoside	Flavonoids	Flavonols	-	4.08E+05	3.74E+05	3.76E+05	2.10E+05	1.29E+05	1.55E+05	8.52E+04	7.02E+04	8.60E+04	-	-
pmb2976	7.55E+02	4.47E+02	7.56E+02	C33H40O20	[M-H]-	Chrysoeriol-8-C-arabinoside-7-O-Sophoroside	Flavonoids	Flavones	-	9.73E+04	7.04E+04	7.80E+04	2.55E+04	2.61E+04	3.74E+04	1.15E+05	9.53E+04	1.10E+05	-	-
pmb0686	5.37E+02	2.89E+02	5.36E+02	C24H24O14	[M+H]+	Eriodictyol-7-O-(6''-malonyl)glucoside	Flavonoids	Flavanones	-	4.85E+05	6.46E+05	7.72E+05	4.37E+05	5.01E+05	3.02E+05	4.50E+04	9.31E+04	4.50E+04	-	-
MWSHC20122	2.23E+02	1.11E+02	2.22E+02	C13H18O3	[M+H]+	Dehydrovomifoliol	Terpenoids	Sesquiterpenoids	39763-38-7	4.44E+05	3.81E+05	6.36E+05	4.84E+05	4.31E+05	3.77E+05	1.80E+06	5.31E+06	1.82E+06	-	-
Lmsp004045	6.25E+02	3.17E+02	6.24E+02	C28H32O16	[M+H]+	Isorhamnetin-3-O-glucoside-7-O-rhamnoside*	Flavonoids	Flavonols	17331-71-4	6.69E+06	5.81E+06	9.87E+06	1.81E+07	1.68E+07	1.62E+07	7.56E+06	1.22E+07	7.78E+06	-	-
Wagp005675	8.27E+02	3.59E+02	8.26E+02	C37H46O21	[M+H]+	Retusin 5-[6''-(3-Hydroxy-3-Methylglutaryl)Glucoside]glucoside	Flavonoids	Flavones	-	2.60E+05	1.26E+05	2.32E+05	5.34E+06	4.10E+06	4.65E+06	9.37E+05	1.53E+06	1.21E+06	-	-
mws0072	4.33E+02	2.71E+02	4.32E+02	C21H20O10	[M+H]+	Apigenin-5-O-glucoside	Flavonoids	Flavones	28757-27-9	1.10E+07	2.03E+07	7.31E+06	9.13E+05	6.75E+05	8.22E+05	1.31E+07	8.64E+06	8.78E+06	-	-
pmb0571	5.65E+02	2.72E+02	5.64E+02	C26H28O14	[M+H]+	Apigenin-7-O-(2''-glucosyl)arabinoside*	Flavonoids	Flavones	-	2.74E+05	3.60E+05	1.12E+05	1.63E+05	2.20E+05	2.08E+05	4.83E+04	1.79E+04	5.67E+04	-	-
pmp000194	5.19E+02	2.71E+02	5.18E+02	C24H22O13	[M+H]+	6''-O-Malonylgenistin	Flavonoids	Isoflavones	51011-05-3	2.45E+05	3.15E+05	2.60E+05	1.33E+05	1.16E+05	9.86E+04	1.93E+05	1.51E+05	1.43E+05	C16192	ko00943
Lmyp003599	6.01E+02	2.87E+02	6.00E+02	C28H24O15	[M+H]+	Kaempferol-3-O-(6''-galloyl)glucoside*	Flavonoids	Flavonols	56317-05-6	1.05E+06	6.40E+05	3.02E+05	2.37E+05	3.08E+05	4.74E+05	3.44E+05	1.70E+05	1.58E+05	-	-
pmn001497	5.75E+02	2.79E+02	5.16E+02	C33H44N2O3	[M+CH3COOH-H]-	Dendrocrepine	Alkaloids	Alkaloids	51020-39-4	7.95E+04	8.25E+04	1.18E+05	3.96E+04	5.52E+04	4.55E+04	3.08E+03	5.74E+03	1.53E+04	-	-
Wagp009552	2.95E+02	1.75E+02	2.94E+02	C19H18O3	[M+H]+	3-(1-Phenyl-2-methylprop-1-yl)-4-hydroxycoumarin	Lignans and Coumarins	Coumarins	-	5.22E+04	1.84E+04	1.14E+04	1.89E+04	1.29E+04	2.93E+04	1.18E+05	9.46E+04	6.74E+04	-	-
pmp000522	3.40E+02	3.25E+02	3.39E+02	C20H21NO4	[M+H]+	(S)-Canadine	Alkaloids	Isoquinoline alkaloids	5096-57-1	2.68E+05	2.28E+05	2.47E+05	1.07E+05	4.17E+04	8.40E+04	2.20E+05	4.18E+05	2.81E+05	C03329	ko00950,ko01100,ko01110
Lmsp003252	6.41E+02	3.17E+02	6.40E+02	C28H32O17	[M+H]+	Isorhamnetin-3-O-sophoroside	Flavonoids	Flavonols	-	2.49E+07	2.45E+07	2.61E+07	1.38E+07	1.35E+07	1.47E+07	4.29E+06	1.19E+07	4.80E+06	-	-
zjhp011704	2.58E+02	1.98E+02	2.57E+02	C14H11NO4	[M+H]+	sansoakamine	Alkaloids	Alkaloids	-	3.59E+04	1.98E+04	1.47E+04	1.48E+04	3.86E+04	1.85E+04	1.70E+05	1.45E+05	1.14E+05	-	-
Hmbp002498	4.87E+02	1.93E+02	4.86E+02	C21H26O13	[M+H]+	Scopoletin-7-O-xylosyl(1��6)glucoside	Lignans and Coumarins	Coumarins	-	1.09E+05	8.13E+04	6.64E+04	1.94E+04	1.48E+04	8.02E+03	2.11E+04	6.14E+04	2.92E+04	-	-
Lmpp003268	7.57E+02	2.87E+02	7.56E+02	C33H40O20	[M+H]+	Kaempferol-3-O-rutinoside-7-O-glucoside	Flavonoids	Flavonols	34336-18-0	1.06E+05	2.78E+05	1.45E+05	9.00E+00	9.00E+00	9.00E+00	3.39E+05	3.82E+05	4.10E+05	-	-
HJAP064	5.65E+02	3.17E+02	5.64E+02	C25H24O15	[M+H]+	Isorhamnetin-3-O-(6''-malonyl)glucoside	Flavonoids	Flavonols	-	1.79E+07	7.03E+06	8.50E+06	1.16E+07	6.83E+06	6.95E+06	9.00E+00	9.00E+00	9.00E+00	-	-
pma2088	6.27E+02	4.65E+02	6.26E+02	C27H30O17	[M+H]+	Quercetin-3,4'-O-di-glucoside	Flavonoids	Flavonols	29125-80-2	1.03E+05	9.17E+04	1.31E+05	1.54E+05	6.50E+04	6.14E+04	5.48E+05	6.10E+05	3.93E+05	-	-
Lhsp101905	1.67E+02	9.31E+01	1.66E+02	C10H14O2	[M+H]+	Actinidialactone	Terpenoids	Monoterpenoids	76729-80-1	4.19E+06	8.20E+06	5.36E+06	3.94E+06	6.09E+06	7.76E+06	5.63E+05	1.92E+06	8.68E+05	-	-
Hmgp002036	4.79E+02	3.17E+02	4.78E+02	C22H22O12	[M+H]+	Nepetin-7-O-glucoside(Nepitrin)	Flavonoids	Flavones	569-90-4	4.16E+07	3.61E+07	6.17E+07	9.17E+07	9.81E+07	1.32E+08	1.63E+07	2.13E+07	1.74E+07	-	-
pmp001088	5.59E+02	4.99E+02	5.58E+02	C30H38O10	[M+H]+	7��-Acetyldihydronomilin	Terpenoids	Triterpene	-	1.47E+04	2.24E+04	5.29E+04	1.34E+04	2.16E+04	2.48E+04	5.08E+04	5.25E+04	2.69E+04	-	-
zjhp111807	2.42E+02	1.99E+02	2.41E+02	C14H11NO3	[M+H]+	mukonidine	Alkaloids	Alkaloids	24949-00-6	5.95E+04	8.47E+04	6.14E+04	6.93E+04	2.80E+04	3.52E+04	2.90E+04	3.76E+04	3.27E+04	-	-
Lhmp122023	4.41E+02	1.93E+02	4.40E+02	C19H20O12	[M+H]+	3-O-caffeoyl malonyl quinic acid	Others	Others	-	8.66E+05	8.76E+05	2.01E+06	4.29E+06	1.76E+06	2.36E+06	1.45E+05	1.08E+05	4.93E+04	-	-
Wmbp000605	5.37E+02	2.82E+02	5.36E+02	C29H44O9	[M+H]+	Ajubractin C	Terpenoids	Ditepenoids	-	4.70E+04	1.35E+04	3.10E+04	3.45E+04	1.18E+04	1.23E+04	3.20E+04	2.99E+04	4.58E+04	-	-
pmn001690	3.27E+02	1.65E+02	3.28E+02	C16H24O7	[M-H]-	3-Hydroxy-4-isopropylbenzylalcohol-3-O-glucoside	Phenolic acids	Phenolic acids	-	1.89E+05	2.23E+05	3.60E+05	1.69E+05	2.61E+05	2.71E+04	1.75E+05	3.49E+05	9.89E+04	-	-
Hmcp001858	5.65E+02	2.87E+02	5.64E+02	C26H28O14	[M+H]+	Kaempferol-3-O-arabinoside-7-O-rhamnoside	Flavonoids	Flavonols	-	1.22E+05	1.15E+05	9.30E+04	5.07E+04	6.97E+04	8.17E+04	4.08E+04	9.93E+04	5.98E+04	-	-
MWStz043	5.31E+02	1.63E+02	5.30E+02	C26H26O12	[M+H]+	3,4-Di-O-caffeoylquinic acid methyl ester	Phenolic acids	Phenolic acids	114637-83-1	4.08E+04	1.17E+04	6.06E+04	1.36E+05	2.13E+05	1.53E+05	1.28E+05	1.56E+05	1.61E+05	-	-
pma0101	2.93E+02	1.63E+02	2.92E+02	C14H20N4O3	[M+H]+	Caffeoylagmatine	Alkaloids	Phenolamine	-	3.74E+05	2.17E+05	3.76E+05	6.61E+04	4.98E+04	6.10E+04	3.29E+05	2.72E+05	1.42E+05	-	-
pmp000284	2.23E+02	2.08E+02	2.22E+02	C11H10O5	[M+H]+	Fraxidin (8-Hydroxy-6,7-dimethoxycoumarin)	Lignans and Coumarins	Coumarins	525-21-3	9.09E+04	3.83E+04	1.40E+05	8.32E+03	1.83E+04	2.82E+04	1.92E+05	5.13E+05	7.29E+05	C17479	-
Wagp005779	4.57E+02	1.91E+02	4.56E+02	C22H32O10	[M+H]+	3-Oxo-Alpha-Ionol 3'-(6''-Malonyl)Glucoside	Others	Others	-	3.97E+06	2.65E+06	3.42E+06	3.80E+06	4.45E+06	3.92E+06	6.28E+04	1.11E+05	1.09E+05	-	-
Lagp003275	4.73E+02	2.07E+02	4.72E+02	C22H32O11	[M+H]+	Malonyl roseoside	Others	Ketone compounds	-	2.34E+06	2.48E+06	2.49E+06	2.95E+06	2.38E+06	3.12E+06	1.94E+05	2.08E+05	5.28E+04	-	-
MWSHY0104	4.49E+02	2.87E+02	4.48E+02	C21H20O11	[M+H]+	Luteolin-7-O-glucoside (Cynaroside)*	Flavonoids	Flavones	5373-11-5	3.19E+06	2.81E+06	3.16E+06	1.17E+06	1.07E+06	1.68E+06	1.79E+05	8.34E+04	1.15E+05	C03951	ko00944
Lajp005193	5.67E+02	4.05E+02	5.66E+02	C26H30O14	[M+H]+	Gardenin C glucoside	Flavonoids	Flavones	-	3.77E+07	3.51E+07	7.56E+07	3.67E+07	3.24E+07	2.94E+07	4.27E+06	3.74E+06	2.95E+06	-	-
MWSHY0116	6.11E+02	3.03E+02	6.10E+02	C28H34O15	[M+H]+	Hesperetin-7-O-rutinoside (Hesperidin)	Flavonoids	Flavanones	520-26-3	4.95E+06	5.28E+06	7.11E+06	1.58E+06	1.03E+06	1.32E+06	3.02E+06	3.26E+06	2.68E+06	C09755	-
Hmcp001629	6.97E+02	4.49E+02	6.96E+02	C30H32O19	[M+H]+	Kaempferol-3-O-(6''-Malonyl)glucoside-7-O-Glucoside	Flavonoids	Flavonols	-	2.86E+05	2.97E+05	4.31E+05	1.40E+05	6.84E+04	1.14E+05	2.53E+04	1.13E+04	2.18E+04	-	-
HJN104	4.81E+02	3.19E+02	4.82E+02	C21H22O13	[M-H]-	Dihydromyricetin-3-O-glucoside	Flavonoids	Flavanonols	-	1.08E+05	2.51E+04	2.23E+04	1.20E+05	1.31E+05	1.01E+05	1.29E+05	1.55E+05	1.33E+05	-	-
Lmbp002962	2.09E+02	1.94E+02	2.08E+02	C10H8O5	[M+H]+	Isofraxetin	Lignans and Coumarins	Coumarins	50656-75-2	7.50E+04	9.57E+04	1.49E+05	8.30E+04	1.28E+05	2.98E+05	7.80E+04	9.94E+04	1.14E+05	-	-
Zmhp002409	6.11E+02	4.91E+02	6.10E+02	C27H30O16	[M+H]+	Isoluteolin-6,8-di-C-glucoside	Flavonoids	Flavones	-	3.96E+07	1.75E+07	3.40E+07	2.35E+07	1.79E+07	8.88E+06	6.57E+06	8.92E+06	1.12E+07	-	-
Hmgn004139	3.73E+02	3.29E+02	3.74E+02	C20H22O7	[M-H]-	Isohydroxymatairesinol	Lignans and Coumarins	Lignans	-	1.76E+04	1.87E+04	6.35E+04	4.01E+04	3.95E+04	4.33E+04	1.02E+05	2.32E+05	1.34E+05	-	-
MWSHY0056	5.81E+02	2.73E+02	5.80E+02	C27H32O14	[M+H]+	Naringenin-7-O-Rutinoside(Narirutin)	Flavonoids	Flavanones	14259-46-2	5.50E+07	5.89E+07	4.95E+07	2.70E+06	6.28E+06	4.33E+06	1.68E+07	6.76E+06	1.18E+07	C09793	-
zjhp111805	2.42E+02	1.99E+02	2.41E+02	C14H11NO3	[M+H]+	clausine E	Alkaloids	Alkaloids	182261-83-2	1.20E+05	5.53E+04	2.52E+05	8.37E+03	2.40E+04	1.09E+04	7.43E+04	8.74E+04	7.03E+04	-	-
Lmzp002315	2.79E+02	2.43E+02	2.78E+02	C15H18O5	[M+H]+	Meranzin hydrate	Lignans and Coumarins	Coumarins	5875-49-0	5.67E+04	7.50E+04	4.83E+04	2.00E+04	3.67E+04	3.17E+04	8.17E+04	2.02E+05	1.20E+05	-	-
Zmlp003063	7.41E+02	4.33E+02	7.40E+02	C33H40O19	[M+H]+	Luteolin-7-O-(2''-O-rhamnosyl)rutinoside	Flavonoids	Flavones	-	7.39E+06	7.10E+06	6.08E+06	1.08E+06	2.90E+07	1.05E+06	1.71E+06	1.51E+06	1.50E+06	-	-
pma6218	4.19E+02	3.83E+02	4.18E+02	C21H22O9	[M+H]+	O-MethylNaringenin-8-C-arabinoside	Flavonoids	Flavanones	-	4.69E+07	5.59E+07	4.13E+07	2.24E+06	6.30E+06	4.66E+06	2.43E+06	4.14E+06	2.01E+06	-	-
Lmdp003994	4.61E+02	2.99E+02	4.60E+02	C23H24O10	[M+H]+	6,4'-Dimethoxyisoflavone-7-O-glucoside (Wistin)	Flavonoids	Isoflavones	19046-26-5	2.05E+05	1.61E+05	1.52E+05	2.30E+05	1.84E+05	2.35E+05	1.35E+05	1.13E+05	1.27E+05	-	-
Li512113	4.51E+02	3.91E+02	4.52E+02	C20H20O12	[M-H]-	Maleoyl-caffeoylquinic acid	Phenolic acids	Phenolic acids	-	2.16E+05	1.44E+05	1.68E+05	2.07E+05	3.02E+05	1.89E+05	2.39E+04	1.31E+04	2.55E+04	-	-
Lmmp003266	6.83E+02	3.03E+02	6.82E+02	C29H30O19	[M+H]+	Quercetin-3-O-(2''-O-malonyl)glucoside-7-O-arabinoside	Flavonoids	Flavonols	-	5.80E+04	7.63E+04	1.17E+05	3.77E+04	3.08E+04	5.05E+04	2.50E+04	1.39E+04	2.67E+04	-	-
Lmjp002906	4.79E+02	3.17E+02	4.78E+02	C22H22O12	[M+H]+	Rhamnetin-3-O-Glucoside	Flavonoids	Flavonols	27875-34-9	3.93E+06	3.39E+06	5.30E+06	1.70E+06	1.50E+06	1.44E+06	5.43E+05	6.56E+05	7.55E+05	-	-
pmp001110	5.35E+02	5.17E+02	5.34E+02	C25H26O13	[M+H]+	Apigenin-6-C-xyloside-8-C-arabinoside	Flavonoids	Flavones	-	8.00E+05	9.74E+05	1.03E+06	2.81E+06	2.53E+06	2.56E+06	1.28E+06	1.74E+06	1.43E+06	-	-
Hmcp002187	5.09E+02	3.47E+02	5.08E+02	C23H24O13	[M+H]+	Limocitrin-3-O-galactoside	Flavonoids	Flavonols	-	1.19E+07	1.11E+07	1.34E+07	1.14E+08	6.19E+07	6.10E+07	1.31E+07	1.39E+07	1.59E+07	-	-
Lmzn001875	7.41E+02	5.79E+02	7.42E+02	C33H42O19	[M-H]-	Naringenin-7-O-Rutinoside-4'-O-glucoside	Flavonoids	Flavanones	-	1.04E+05	1.57E+05	1.29E+05	1.39E+07	2.42E+07	1.69E+07	5.77E+04	6.78E+04	6.24E+04	-	-
Lafp004533	4.57E+02	2.09E+02	4.56E+02	C22H32O10	[M+H]+	(6R,9R)-3-Oxo-��-ionol-��-D-malonyl-glucoside	Terpenoids	Sesquiterpenoids	-	8.17E+07	6.65E+07	2.75E+07	2.82E+07	2.45E+07	3.71E+07	1.34E+05	1.40E+05	1.26E+05	-	-
Wagp005028	8.59E+02	3.91E+02	8.76E+02	C37H46O23	[M+H]+	Scaposin 5-[6''-(3-Hydroxy-3-Methylglutaryl)Glucoside]Glucoside	Flavonoids	Flavones	-	1.25E+08	7.19E+07	8.43E+07	1.85E+07	2.06E+07	1.72E+07	6.41E+05	1.28E+06	6.70E+05	-	-
Wagp006815	3.75E+02	3.45E+02	3.74E+02	C19H18O8	[M+H]+	Eriostemin	Flavonoids	Flavones	40522-42-7	7.63E+05	1.13E+06	1.77E+06	4.17E+07	4.10E+07	3.84E+07	7.51E+06	9.28E+06	9.02E+06	-	-
Cmyp005062	4.07E+02	2.45E+02	4.06E+02	C20H22O9	[M+H]+	Salireposide	Phenolic acids	Phenolic acids	16955-55-8	1.77E+05	1.73E+05	6.53E+05	6.01E+05	1.08E+06	5.75E+05	1.65E+05	1.65E+05	2.48E+05	-	-
Lskp211210	3.69E+02	2.77E+02	3.68E+02	C21H36O5	[M+H]+	Sapidisin E	Terpenoids	Ditepenoids	-	3.60E+04	3.48E+04	6.02E+04	9.55E+03	1.85E+04	1.70E+04	9.80E+04	3.64E+05	1.39E+05	-	-
Lmqn004838	3.15E+02	3.00E+02	3.16E+02	C15H8O8	[M-H]-	3-O-Methylellagic acid	Tannins	Tannin	-	1.19E+06	1.13E+06	1.13E+06	7.66E+05	5.29E+05	5.51E+05	6.90E+05	5.60E+05	6.04E+05	-	-
MWSmce455	1.81E+02	1.07E+02	1.82E+02	C9H10O4	[M-H]-	Vanillic acid methyl ester	Phenolic acids	Phenolic acids	3943-74-6	2.40E+04	1.16E+05	1.22E+05	4.82E+04	5.45E+04	1.33E+04	1.32E+05	1.56E+05	1.35E+05	-	-
Wagp004517	5.21E+02	3.59E+02	5.20E+02	C25H28O12	[M+H]+	Retusin 7-O-Glucoside	Flavonoids	Flavones	-	8.66E+06	6.00E+06	8.46E+06	5.38E+06	1.81E+06	2.06E+06	2.71E+07	2.33E+07	2.72E+07	-	-
Lmbp003208	3.85E+02	2.23E+02	3.84E+02	C17H20O10	[M+H]+	Fraxidin-8-O-glucoside	Lignans and Coumarins	Coumarins	-	3.35E+06	2.58E+06	3.14E+06	7.82E+06	9.08E+06	6.79E+06	4.48E+05	7.13E+05	4.84E+05	-	-
Lmdp003509	4.35E+02	3.03E+02	4.34E+02	C20H18O11	[M+H]+	Quercetin-3-O-xyloside (Reynoutrin)*	Flavonoids	Flavonols	549-32-6	1.64E+05	1.39E+05	4.92E+05	9.83E+05	7.05E+05	2.04E+06	4.83E+04	2.15E+05	1.04E+05	-	-
Lchp000004	2.98E+02	1.05E+02	2.97E+02	C16H27NO4	[M+H]+	Zanthoamide C	Alkaloids	Alkaloids	-	1.33E+04	1.17E+04	1.67E+04	3.37E+04	2.71E+04	3.30E+04	4.07E+04	7.26E+04	4.00E+04	-	-
Lafp004391	4.57E+02	2.09E+02	4.56E+02	C22H32O10	[M+H]+	Malonyl byzantionoside A	Terpenoids	Sesquiterpenoids	-	9.14E+07	1.89E+07	1.86E+07	4.75E+07	6.80E+07	2.64E+07	1.08E+05	3.82E+05	8.61E+04	-	-
Lahp004665	4.09E+02	2.47E+02	4.08E+02	C20H24O9	[M+H]+	Marmesin galactoside	Lignans and Coumarins	Coumarins	156363-69-8	7.25E+05	8.02E+05	7.56E+05	4.27E+05	4.37E+05	4.62E+05	9.00E+00	9.00E+00	9.00E+00	-	-
Lhmp122104	5.33E+02	1.77E+02	5.32E+02	C29H24O10	[M+H]+	Diferuloyl caffeic acid	Others	Others	-	1.52E+05	6.45E+04	1.06E+05	9.46E+04	7.83E+04	9.78E+04	2.02E+05	2.35E+05	1.93E+05	-	-
MWSprf004	3.55E+02	1.63E+02	3.54E+02	C16H18O9	[M+H]+	Neochlorogenic acid (5-O-Caffeoylquinic acid)	Phenolic acids	Phenolic acids	906-33-2	8.20E+06	8.91E+06	5.80E+06	7.75E+06	1.02E+07	1.03E+07	9.81E+04	2.18E+05	6.84E+04	C17147	-
Lmyp004407	5.95E+02	2.87E+02	5.94E+02	C30H26O13	[M+H]+	Kaempferol-3-O-(2''-p-Coumaroyl)galactoside*	Flavonoids	Flavonols	-	2.58E+07	1.70E+07	1.68E+07	4.36E+05	4.20E+05	3.89E+05	3.53E+06	2.49E+06	1.97E+06	-	-
MWSHY0080	5.95E+02	2.87E+02	5.94E+02	C27H30O15	[M+H]+	Luteolin-7-O-neohesperidoside (Lonicerin)*	Flavonoids	Flavones	25694-72-8	7.87E+06	3.17E+06	8.72E+06	3.84E+06	1.75E+06	1.61E+06	4.19E+06	1.93E+06	1.50E+06	C12630	ko00944
Zbsp004940	1.93E+02	1.33E+02	1.92E+02	C10H8O4	[M+H]+	6-Hydroxy-7-methoxycoumarin	Lignans and Coumarins	Coumarins	-	3.78E+06	3.46E+06	4.67E+06	3.28E+06	2.61E+06	2.89E+06	2.98E+07	7.77E+07	6.55E+07	-	-
Lhhp120823	1.93E+02	1.05E+02	1.92E+02	C11H12O3	[M+H]+	Eugenyl formate	Others	Others	-	2.76E+07	1.25E+07	3.03E+07	1.07E+07	4.61E+06	3.50E+06	6.06E+05	7.84E+05	4.74E+05	-	-
Lmhn001580	3.55E+02	2.23E+02	3.56E+02	C15H16O10	[M-H]-	Sinapoyltartaric acid	Phenolic acids	Phenolic acids	-	3.95E+04	3.57E+04	6.81E+04	5.91E+04	4.53E+04	4.34E+04	5.06E+04	8.95E+04	9.80E+04	-	-
Wagp003727	3.31E+02	1.69E+02	3.30E+02	C16H26O7	[M+H]+	Picrocrocin	Others	Others	138-55-6	1.45E+07	1.58E+07	1.06E+07	9.18E+06	6.28E+06	4.25E+06	1.77E+06	3.56E+06	1.02E+06	-	-
pmb0739	6.59E+02	3.31E+02	6.58E+02	C32H34O15	[M+H]+	Tricin-4'-O-(syringyl alcohol)ether-7-O-glucoside	Flavonoids	Flavones	-	9.13E+03	5.77E+03	2.37E+04	7.06E+04	9.88E+04	1.68E+05	8.89E+04	1.01E+05	7.11E+04	-	-
Lmhn102068	2.95E+02	1.79E+02	2.96E+02	C13H12O8	[M-H]-	2-O-Caffeoylmalic acid	Phenolic acids	Phenolic acids	53755-04-7	9.37E+04	7.58E+04	3.58E+04	2.24E+04	6.81E+04	5.37E+04	9.68E+04	2.39E+05	8.79E+04	-	-
Wbmp003697	2.09E+02	5.51E+01	2.08E+02	C13H20O2	[M+H]+	(R)-3-(3'-Hydroxybutyl)-2,4,4-trimethylcyclohexa-2,5-dienone	Terpenoids	Sesquiterpenoids	-	1.36E+06	6.61E+05	1.37E+06	4.96E+05	5.40E+05	5.07E+05	1.56E+05	2.43E+05	1.56E+05	-	-
mws0047	5.79E+02	2.71E+02	5.78E+02	C27H30O14	[M+H]+	Apigenin-7-O-neohesperidoside (Rhoifolin)	Flavonoids	Flavones	17306-46-6	2.10E+05	1.55E+05	2.17E+05	8.89E+06	9.09E+06	1.01E+07	1.03E+05	5.00E+04	6.84E+04	C12627	ko00944
Lchp000013	3.38E+02	3.22E+02	3.37E+02	C20H19NO4	[M+H]+	5-Methoxynoracronycine	Alkaloids	Alkaloids	-	5.01E+03	4.50E+04	2.83E+04	3.33E+04	7.32E+03	4.00E+04	9.34E+04	4.65E+04	5.17E+04	-	-
Zmsp004363	5.07E+02	3.03E+02	5.06E+02	C23H22O13	[M+H]+	Quercetin-3-O-(6''-O-acetyl)glucoside	Flavonoids	Flavonols	-	7.13E+05	7.54E+05	5.46E+05	1.43E+05	2.96E+05	7.16E+04	3.66E+05	4.59E+05	3.49E+05	-	-
pmb0504	4.69E+02	1.77E+02	4.68E+02	C21H32N4O8	[M+H]+	N-(4'-O-glycosyl)-feruloyl agmatine	Alkaloids	Phenolamine	-	7.24E+04	7.06E+04	3.59E+05	1.73E+05	1.67E+05	1.58E+05	8.39E+04	3.38E+05	2.71E+05	-	-
Lmhp003013	2.79E+02	1.77E+02	2.78E+02	C15H22N2O3	[M+H]+	N-Feruloyl-Cadaverine	Alkaloids	Phenolamine	-	1.61E+05	2.92E+05	1.76E+05	2.06E+05	1.54E+05	2.24E+05	9.00E+00	1.00E+05	1.72E+05	-	-
Wagp005741	2.61E+02	1.89E+02	2.60E+02	C15H16O4	[M+H]+	Citrusal	Lignans and Coumarins	Coumarins	-	6.36E+07	5.44E+07	2.20E+07	2.07E+04	2.07E+04	3.44E+04	5.07E+04	8.09E+04	8.57E+04	-	-
Wagp005475	2.61E+02	1.89E+02	2.60E+02	C15H16O4	[M+H]+	Suberenol	Lignans and Coumarins	Coumarins	-	6.36E+07	5.44E+07	2.20E+07	2.07E+04	2.07E+04	3.44E+04	5.07E+04	8.09E+04	8.57E+04	-	-
pmp001309	4.65E+02	3.03E+02	4.64E+02	C21H20O12	[M+H]+	6-Hydroxykaempferol-7-O-glucoside	Flavonoids	Flavonols	-	7.56E+06	5.97E+06	8.43E+06	7.93E+06	2.28E+06	4.53E+06	3.05E+05	3.49E+05	6.69E+05	-	-
pma0795	5.51E+02	3.03E+02	5.50E+02	C24H22O15	[M+H]+	Tricetin-5-O-(6''-malonyl)glucoside	Flavonoids	Flavones	-	1.36E+06	3.91E+05	9.48E+05	1.40E+06	1.17E+06	1.19E+06	5.64E+05	8.89E+05	2.99E+05	-	-
Lmbn001181	5.31E+02	5.31E+02	5.32E+02	C22H28O15	[M-H]-	Fraxetin-7,8-di-O-glucoside	Lignans and Coumarins	Coumarins	-	5.37E+05	5.73E+05	5.80E+05	7.92E+05	6.30E+05	6.98E+05	7.46E+05	1.03E+06	1.00E+06	-	-
Lsmp121612	2.97E+02	1.37E+02	2.96E+02	C15H20O6	[M+H]+	Methylleptin A	Others	Others	-	3.38E+04	2.18E+04	5.67E+04	2.59E+04	3.83E+04	4.78E+04	7.84E+04	1.16E+05	9.90E+04	-	-
pma0170	4.98E+02	1.77E+02	4.97E+02	C27H35N3O6	[M+H]+	N',N''-Diferuloylspermidine	Alkaloids	Phenolamine	-	8.83E+04	9.84E+04	1.29E+05	6.00E+04	2.08E+04	4.48E+04	9.99E+04	2.15E+05	1.65E+05	-	-
pmp000593	5.95E+02	2.87E+02	5.94E+02	C27H30O15	[M+H]+	Luteolin-7-O-rutinoside*	Flavonoids	Flavones	3563-98-2	3.32E+06	2.44E+06	5.39E+06	4.45E+06	1.20E+06	1.27E+06	1.77E+06	2.08E+06	2.22E+06	-	-
Wagp005297	3.73E+02	2.11E+02	3.72E+02	C19H32O7	[M+H]+	3-Hydroxy-beta-ionol 3-Glucoside	Others	Others	-	3.48E+05	1.82E+05	1.44E+05	1.77E+05	3.24E+05	2.49E+05	1.72E+05	2.97E+05	2.32E+05	-	-
Wagp005333	6.53E+02	3.47E+02	6.52E+02	C29H32O17	[M+H]+	Limocitrin 5-[6''-(3-Hydroxy-3-Methylglutaryl)Glucoside]	Flavonoids	Flavones	-	1.29E+07	2.77E+07	1.82E+07	9.20E+06	5.00E+06	8.18E+06	2.44E+05	3.31E+05	3.15E+05	-	-
Zmcp003989	5.95E+02	2.87E+02	5.94E+02	C27H30O15	[M+H]+	Kaempferol-3-O-rhamnosyl(1��2)glucoside	Flavonoids	Flavonols	-	3.13E+06	3.06E+06	3.05E+06	4.32E+06	1.22E+06	1.82E+06	1.35E+06	2.04E+06	3.25E+06	-	-
Lmsp004450	3.59E+02	1.31E+02	3.58E+02	C20H22O6	[M+H]+	Dehydrodiconiferyl alcohol	Lignans and Coumarins	Lignans	4263-87-0	2.07E+05	1.80E+05	3.87E+05	2.64E+05	1.57E+05	1.55E+05	5.84E+04	1.56E+05	3.57E+04	-	-
Lmgp003989	4.99E+02	1.63E+02	4.98E+02	C25H22O11	[M+H]+	Dicaffeoylshikimic acid	Phenolic acids	Phenolic acids	-	1.50E+04	3.30E+04	2.63E+04	2.00E+06	4.38E+06	3.88E+06	6.42E+04	2.83E+04	2.33E+04	-	-
Hmmn003659	5.49E+02	3.45E+02	5.50E+02	C25H26O14	[M-H]-	Limocitrin-7-O-(6''-Acetyl)glucoside	Flavonoids	Flavonols	-	1.56E+06	1.81E+06	2.27E+06	6.28E+06	5.24E+06	1.60E+06	2.45E+05	7.38E+04	1.57E+05	-	-
HJAP158	3.28E+02	1.77E+02	3.27E+02	C19H21NO4	[M+H]+	Aromatide	Alkaloids	Alkaloids	-	1.32E+04	3.26E+04	7.73E+04	1.03E+04	7.28E+03	1.48E+04	1.98E+05	1.91E+05	1.49E+05	-	-
Lagp004545	6.09E+02	3.61E+02	6.08E+02	C27H28O16	[M+H]+	5,2',5'-Trihydroxy-3,7,4'-trimethoxyflavone-2'-O-��-D-malonylglucoside*	Flavonoids	Flavones	-	2.10E+06	2.15E+06	2.50E+06	9.00E+00	9.00E+00	9.00E+00	1.08E+06	3.16E+06	7.28E+05	-	-
Wagp004508	4.17E+02	1.69E+02	4.16E+02	C19H28O10	[M+H]+	Diosphenol 2-(6''-Malonyl)Glucoside	Others	Others	-	7.23E+07	3.02E+07	7.05E+07	1.60E+08	1.71E+08	7.94E+07	7.00E+05	3.61E+05	2.11E+05	-	-
Lmmp003783	4.79E+02	3.03E+02	4.78E+02	C21H18O13	[M+H]+	Quercetin-3-O-glucuronide	Flavonoids	Flavonols	22688-79-5	2.42E+05	6.34E+04	1.94E+05	1.35E+05	1.10E+05	1.28E+05	1.28E+05	1.52E+05	1.02E+05	-	-
pme0241	1.23E+02	7.91E+01	1.22E+02	C7H6O2	[M+H]+	Benzoic acid	Phenolic acids	Phenolic acids	65-85-0	6.96E+05	6.74E+05	5.10E+05	1.02E+06	9.12E+05	4.52E+05	3.49E+06	5.60E+06	2.34E+06	C00180	ko00996,ko01100,ko01110
Lmmp003306	5.67E+02	3.03E+02	5.66E+02	C25H26O15	[M+H]+	Quercetin-3-O-xylosyl(1��2)arabinoside	Flavonoids	Flavonols	-	3.12E+04	4.98E+04	3.50E+04	7.67E+04	3.82E+04	4.00E+04	3.17E+04	3.83E+04	6.84E+04	-	-
Lmhp002501	2.81E+02	1.77E+02	2.80E+02	C14H20N2O4	[M+H]+	N-Feruloylhydroxyputrescine	Alkaloids	Phenolamine	-	7.20E+04	5.11E+04	7.63E+04	1.78E+05	4.92E+04	7.46E+04	1.30E+05	3.19E+05	2.68E+05	-	-
Lajp003585	3.69E+02	1.77E+02	3.68E+02	C17H20O9	[M+H]+	Murrayacarpin A glucoside	Lignans and Coumarins	Coumarins	-	6.37E+06	6.25E+06	4.82E+06	2.95E+06	2.67E+06	1.51E+06	1.24E+07	1.18E+07	2.09E+07	-	-
Wagp006445	1.00E+03	3.91E+02	1.00E+03	C43H54O27	[M+H]+	Gardenin E 5-Di-[(3-Hydroxy-3-Methylglutaryl)Glucoside]	Flavonoids	Flavones	-	6.17E+04	7.08E+04	5.52E+04	3.80E+06	3.69E+06	3.10E+06	4.17E+04	3.17E+04	3.86E+04	-	-
Lssp210052	7.73E+02	3.03E+02	7.72E+02	C33H40O21	[M+H]+	Quercetin-3-rutinoside-7-galactoside	Flavonoids	Flavonols	50867-29-3	7.32E+06	4.69E+06	5.91E+06	8.16E+05	2.15E+06	1.96E+06	2.04E+05	2.78E+05	5.26E+05	-	-
Lajp005489	5.51E+02	3.89E+02	5.50E+02	C26H30O13	[M+H]+	5-hydroxy-6,7,3',4',5'-pentamethoxyflavone glucoside	Flavonoids	Flavones	-	7.50E+04	9.51E+04	1.89E+05	9.78E+06	1.62E+07	7.79E+06	3.81E+06	5.36E+06	5.53E+06	-	-
Cmpp004143	4.91E+02	3.69E+02	4.90E+02	C26H34O9	[M+H]+	Deacetylnomilinic acid	Terpenoids	Triterpene	-	2.02E+05	3.22E+05	3.05E+05	3.30E+05	5.71E+05	1.11E+06	2.51E+06	2.43E+06	1.63E+06	-	-
Zmsp003103	1.93E+02	1.05E+02	1.70E+02	C9H14O3	[M+Na]+	Comolactones D	Others	Others	-	3.35E+07	1.67E+07	4.14E+07	1.36E+07	6.28E+06	5.40E+06	7.16E+05	2.05E+06	6.55E+05	-	-
Lmtp002474	5.65E+02	4.27E+02	5.64E+02	C26H28O14	[M+H]+	Apigenin-6-C-(2''-glucosyl)arabinoside	Flavonoids	Flavones	-	4.49E+05	4.74E+05	5.58E+05	3.44E+05	9.63E+05	4.59E+05	4.62E+05	5.23E+05	3.53E+05	-	-
Sazp004376	5.33E+02	1.67E+02	5.32E+02	C27H32O11	[M+H]+	Phyllamyricoside C	Lignans and Coumarins	Lignans	-	5.03E+05	7.18E+05	1.88E+06	2.61E+06	3.73E+06	4.10E+06	4.27E+05	3.62E+05	3.12E+05	-	-
HX1361	1.77E+02	8.90E+01	1.76E+02	C10H8O3	[M+H]+	7-Methoxycoumarin	Lignans and Coumarins	Coumarins	531-59-9	2.02E+06	1.90E+06	4.62E+06	3.24E+06	3.98E+06	5.34E+06	1.61E+07	2.02E+07	1.75E+07	C09268	-
Hmcp001618	7.43E+02	4.49E+02	7.42E+02	C32H38O20	[M+H]+	Quercetin-3-O-(2''-O-Xylosyl)rutinoside	Flavonoids	Flavonols	129235-39-8	6.13E+04	1.10E+05	9.00E+04	1.82E+05	1.68E+05	1.05E+05	4.11E+04	2.17E+04	3.17E+04	C10175	ko00944
pmp000086	2.69E+02	1.77E+02	2.68E+02	C13H16O6	[M+H]+	1-Feruloyl-sn-glycerol*	Phenolic acids	Phenolic acids	-	1.60E+05	1.42E+05	3.29E+05	2.99E+05	2.80E+05	2.72E+05	3.40E+05	3.36E+05	4.14E+05	-	-
HJAP128	7.71E+02	3.17E+02	7.70E+02	C34H42O20	[M+H]+	Isorhamnetin-3-O-rutinoside-7-O-rhamnoside	Flavonoids	Flavonols	-	6.51E+05	3.11E+05	1.23E+06	7.45E+05	4.27E+05	1.68E+05	8.28E+04	4.01E+05	1.19E+05	-	-
MWSslk171	4.07E+02	2.27E+02	4.08E+02	C20H24O9	[M-H]-	Nodakenin	Lignans and Coumarins	Coumarins	495-31-8	3.31E+04	3.50E+04	5.18E+04	1.12E+05	6.49E+04	8.70E+04	9.64E+03	1.65E+04	2.29E+04	C09279	-
Wagp003695	3.24E+02	1.77E+02	3.23E+02	C15H17NO7	[M+H]+	(E)-N-(Isoferuloyl)-Glutamic Acid	Alkaloids	Phenolamine	-	1.53E+06	1.71E+06	1.66E+06	7.05E+07	4.08E+07	3.95E+07	1.02E+07	3.93E+07	1.28E+07	-	-
Lmjp003822	5.31E+02	1.77E+02	5.30E+02	C26H26O12	[M+H]+	3,5-O-Dicaffeoylquinic Acid Methyl Ester*	Phenolic acids	Phenolic acids	159934-13-1	6.37E+04	4.94E+04	3.37E+04	9.33E+04	2.24E+05	1.80E+05	7.12E+05	1.22E+05	2.27E+05	-	-
Wagp004984	5.39E+02	3.77E+02	5.38E+02	C24H26O14	[M+H]+	Limocitrol 3-Glucoside	Flavonoids	Flavones	-	6.89E+05	6.29E+05	5.26E+05	9.26E+05	1.50E+06	8.81E+05	9.69E+05	1.19E+06	9.95E+05	-	-
Lmhp002772	2.49E+02	1.47E+02	2.48E+02	C14H20N2O2	[M+H]+	p-Coumaroylcadaverine	Alkaloids	Phenolamine	-	1.57E+05	3.68E+05	2.80E+05	6.87E+05	7.45E+05	7.11E+05	1.42E+05	1.22E+05	2.61E+05	-	-
Wagp004859	4.09E+02	2.47E+02	4.08E+02	C20H24O9	[M+H]+	Columbianetin Glucopyranoside	Lignans and Coumarins	Coumarins	55836-35-6	2.07E+05	2.70E+05	2.15E+05	8.73E+05	5.38E+05	4.60E+05	6.48E+05	3.15E+05	3.15E+05	-	-
Wagp005137	7.81E+02	3.31E+02	7.80E+02	C35H40O20	[M+H]+	Ombuin 5-[6''-(3-Methylglutaconyl)Glucoside]Glucoside	Flavonoids	Flavones	-	3.47E+07	2.77E+07	3.24E+07	5.62E+07	4.37E+07	4.43E+07	6.58E+07	7.95E+07	6.07E+07	-	-
Lmsp004301	4.51E+02	2.89E+02	4.50E+02	C21H22O11	[M+H]+	3',5,5',7-Tetrahydroxyflavanone-7-O-glucoside	Flavonoids	Flavanones	-	9.26E+06	9.73E+06	8.57E+06	6.59E+06	1.72E+07	1.43E+07	3.29E+06	5.79E+06	3.11E+06	-	-
pma0724	4.35E+02	2.85E+02	4.34E+02	C21H22O10	[M+H]+	Naringenin-6-C-Glucoside	Flavonoids	Flavanones	3682-03-9	1.38E+06	1.11E+06	1.21E+06	1.41E+06	1.58E+06	1.47E+06	5.67E+05	2.03E+06	9.82E+05	-	-
Wagp004424	4.24E+02	1.76E+02	4.23E+02	C19H21NO10	[M+H]+	Acetoxyindole N-malonyl glucoside	Alkaloids	Plumerane	-	1.00E+08	2.85E+07	9.70E+07	1.26E+07	4.50E+06	6.83E+06	3.11E+07	1.31E+07	8.81E+06	-	-
pmp001058	4.93E+02	1.69E+02	4.92E+02	C22H36O12	[M+H]+	Jasminoside H	Terpenoids	Monoterpenoids	1033721-36-6	1.83E+05	2.14E+05	1.33E+05	4.16E+05	5.54E+05	6.10E+05	9.30E+04	1.59E+05	3.62E+04	-	-
pmp000087	2.69E+02	1.77E+02	2.68E+02	C13H16O6	[M+H]+	2-Feruloyl-sn-glycerol*	Phenolic acids	Phenolic acids	-	1.64E+05	2.79E+05	1.92E+05	2.00E+05	3.61E+05	2.85E+05	2.52E+05	2.62E+05	2.70E+05	-	-
Lajp008026	2.93E+02	2.19E+02	2.92E+02	C16H20O5	[M+H]+	Yuehgesin	Lignans and Coumarins	Coumarins	-	5.97E+04	4.91E+04	2.94E+04	6.44E+04	2.00E+04	7.00E+04	4.45E+04	5.08E+04	5.16E+04	-	-
Zbsp003661	3.45E+02	3.15E+02	3.44E+02	C18H16O7	[M+H]+	4',5-Dihydroxy-3,3',7-Trimethoxyflavone; Pachypodol	Flavonoids	Flavones	33708-72-4	2.89E+05	4.95E+05	6.65E+05	6.93E+06	4.64E+06	3.56E+06	2.21E+06	1.73E+06	3.03E+06	C10117	-
mws1014	2.09E+02	1.49E+02	2.08E+02	C10H8O5	[M+H]+	Fraxetin (7,8-Dihydroxy-6-methoxycoumarin)	Lignans and Coumarins	Coumarins	574-84-5	4.12E+06	3.36E+06	2.80E+06	1.77E+06	9.41E+05	8.84E+05	2.87E+06	1.61E+06	2.65E+06	C09265	ko00999,ko01110
MWS20148	4.33E+02	2.71E+02	4.32E+02	C21H20O10	[M+H]+	Apigenin-4'-O-glucoside	Flavonoids	Flavones	-	1.86E+07	3.19E+07	5.61E+07	1.00E+07	1.83E+07	1.33E+07	7.30E+06	4.38E+06	7.62E+06	-	-
mws1526	3.59E+02	1.97E+02	3.58E+02	C16H22O9	[M+H]+	Sweroside	Terpenoids	Monoterpenoids	14215-86-2	1.67E+06	1.12E+06	1.86E+06	6.65E+05	1.14E+06	6.96E+05	1.85E+06	4.87E+06	1.12E+06	C17071	-
Lmjp101405	2.61E+02	2.01E+02	2.60E+02	C15H16O4	[M+H]+	Murraol	Lignans and Coumarins	Coumarins	109741-38-0	2.66E+05	2.77E+05	3.61E+05	2.01E+05	2.48E+05	1.60E+05	1.51E+05	3.52E+05	1.17E+05	-	-
pma3724	3.69E+02	1.77E+02	3.68E+02	C17H20O9	[M+H]+	1-O-Feruloylquinic acid	Phenolic acids	Phenolic acids	-	3.92E+06	2.80E+06	2.07E+06	1.48E+06	2.27E+06	2.37E+06	7.66E+06	1.73E+07	7.52E+06	-	-
Wagp006454	3.45E+02	3.12E+02	3.44E+02	C18H16O7	[M+H]+	Xanthomicrol	Flavonoids	Flavones	16545-23-6	3.28E+05	6.62E+05	2.33E+05	2.51E+06	1.84E+06	2.17E+06	4.31E+06	1.45E+07	5.67E+06	-	-
MWSHY0100	4.35E+02	3.03E+02	4.34E+02	C20H18O11	[M+H]+	Avicularin(Quercetin-3-O-��-L-arabinofuranoside)*	Flavonoids	Flavonols	572-30-5	1.04E+06	4.71E+05	5.74E+05	6.88E+05	3.32E+06	4.20E+05	3.07E+05	1.80E+05	1.15E+05	-	-
Zblp004317	2.06E+02	1.20E+02	2.05E+02	C11H11NO3	[M+H]+	(S)-3-(2-oxopropyl)-3-hydroxyindolin-2-one	Alkaloids	Plumerane	-	7.70E+06	8.29E+06	7.53E+06	7.49E+06	7.35E+06	1.51E+07	7.33E+06	1.51E+07	4.39E+06	-	-
Lmyp004318	5.95E+02	2.87E+02	5.94E+02	C30H26O13	[M+H]+	Kaempferol-3-O-(6''-p-Coumaroyl)galactoside*	Flavonoids	Flavonols	-	1.50E+07	2.02E+07	2.58E+07	9.34E+06	5.32E+05	5.07E+05	4.08E+06	3.14E+06	3.47E+06	-	-
Hmcp001589	7.87E+02	3.17E+02	7.86E+02	C34H42O21	[M+H]+	Isorhamnetin-3-O-rutinoside-4'-O-glucoside*	Flavonoids	Flavonols	111393-97-6	5.69E+06	3.80E+06	6.62E+06	3.68E+06	4.64E+06	4.19E+06	2.92E+05	6.73E+05	4.91E+05	-	-
mws1292	5.65E+02	4.09E+02	5.64E+02	C26H28O14	[M+H]+	Isoschaftoside	Flavonoids	Flavones	52012-29-0	6.92E+05	8.09E+05	3.51E+05	8.51E+05	8.88E+05	3.59E+05	3.96E+05	5.68E+05	3.32E+05	-	-
Wagp003278	9.47E+02	3.17E+02	9.46E+02	C40H50O26	[M+H]+	Isorhamnetin 3-[6''-(3-Hydroxy-3-Methylglutaryl)Glucoside]glucoside-5-Glucoside	Flavonoids	Flavones	-	3.81E+06	6.54E+06	2.25E+06	3.42E+05	4.33E+05	5.09E+05	2.16E+04	3.80E+04	5.06E+04	-	-
Lchp000007	3.24E+02	1.31E+02	3.23E+02	C18H29NO4	[M+H]+	Zanthoamide B	Alkaloids	Alkaloids	-	1.23E+04	1.85E+04	1.58E+04	1.82E+04	1.00E+04	1.15E+04	2.17E+04	5.17E+04	2.00E+04	-	-
HJAP127	7.57E+02	3.03E+02	7.56E+02	C33H40O20	[M+H]+	Quercetin-3-O-(2''-O-Rhamnosyl)rutinoside	Flavonoids	Flavonols	55696-57-6	9.00E+00	9.00E+00	9.00E+00	4.98E+05	2.92E+05	2.08E+05	4.66E+04	5.51E+04	4.95E+04	-	-
Hmbp002730	2.87E+02	1.53E+02	2.86E+02	C15H10O6	[M+H]+	Isoscutellarein	Flavonoids	Flavones	41440-05-5	3.66E+06	3.75E+06	3.03E+06	9.00E+00	9.00E+00	9.00E+00	8.61E+05	6.42E+05	8.19E+05	C10097	-
pmb0631	5.81E+02	5.15E+02	5.80E+02	C26H28O15	[M+H]+	Orientin-6-C-arabinoside	Flavonoids	Flavones	-	8.42E+04	6.82E+04	7.48E+04	6.83E+04	2.51E+04	6.03E+04	4.24E+04	9.71E+04	8.60E+04	-	-
Hmyp002315	3.03E+02	2.57E+02	3.02E+02	C15H10O7	[M+H]+	3,5,7,4'-Tetrahydroxy-Coumaronochromone	Others	Chromone	-	5.49E+07	1.76E+07	6.48E+07	1.39E+07	7.84E+06	1.08E+07	1.01E+06	1.33E+06	4.31E+06	-	-
pmb0626	7.57E+02	4.33E+02	7.56E+02	C33H40O20	[M+H]+	Apigenin-6-C-glucoside-7-O-Sophoroside	Flavonoids	Flavones	-	3.90E+05	5.72E+05	9.10E+05	1.11E+05	1.04E+06	1.18E+05	2.24E+05	2.41E+05	1.88E+05	-	-
Lsmp121620	2.95E+02	2.53E+02	2.94E+02	C16H22O5	[M+H]+	Leptol A	Others	Others	-	7.85E+04	6.14E+04	1.02E+05	4.60E+04	5.57E+04	3.44E+04	4.51E+04	5.24E+04	5.00E+04	-	-
Lmyp003500	6.01E+02	2.87E+02	6.00E+02	C28H24O15	[M+H]+	Kaempferol-3-O-(2''-galloyl)galactoside*	Flavonoids	Flavonols	-	7.07E+05	3.41E+05	3.95E+05	9.00E+00	9.00E+00	9.00E+00	3.69E+05	2.17E+05	2.20E+05	-	-
Wagp005436	7.29E+02	4.05E+02	7.28E+02	C32H40O19	[M+H]+	Gardenin C 5-Diglucoside	Flavonoids	Flavones	-	3.15E+05	9.00E+00	2.12E+05	4.92E+07	3.02E+07	4.78E+07	1.63E+05	1.37E+05	1.07E+05	-	-
Lskp211395	3.87E+02	2.07E+02	3.86E+02	C19H30O8	[M+H]+	Corchoionoside C	Others	Others	-	7.20E+05	5.06E+05	9.95E+05	8.02E+05	1.58E+06	1.08E+06	4.52E+05	5.13E+05	3.63E+05	-	-
MWSHY0163	2.89E+02	2.15E+02	2.88E+02	C15H12O6	[M+H]+	Aromadendrin (Dihydrokaempferol)	Flavonoids	Flavanonols	480-20-6	5.38E+04	6.70E+04	8.94E+04	4.91E+04	3.67E+04	9.47E+04	2.61E+05	2.32E+05	9.39E+04	C00974	ko00941,ko01100,ko01110
Wagp005836	2.91E+02	2.19E+02	2.90E+02	C16H18O5	[M+H]+	Sibiricin	Lignans and Coumarins	Coumarins	18196-01-5	8.72E+05	9.32E+05	1.06E+06	2.00E+04	1.33E+04	1.57E+04	9.00E+00	9.00E+00	9.00E+00	-	-
pmp001101	2.42E+02	2.27E+02	2.41E+02	C15H15NO2	[M+H]+	N-Methylflindersine	Alkaloids	Isoquinoline alkaloids	50333-13-6	1.96E+04	2.20E+04	3.79E+04	1.33E+04	2.86E+04	1.48E+04	3.79E+04	4.55E+04	3.07E+04	C10731	-
Wagp006173	5.81E+02	4.19E+02	5.80E+02	C27H32O14	[M+H]+	4'-Hydroxy-5,6,7,8,3',5'-Hexamethoxyflavone O-Glucoside	Flavonoids	Flavones	-	8.63E+06	7.00E+06	7.16E+06	5.47E+07	4.28E+07	5.33E+07	3.85E+07	3.11E+07	1.42E+07	-	-
Lsmp121611	2.97E+02	1.37E+02	2.96E+02	C15H20O6	[M+H]+	Leptin D	Others	Others	-	1.93E+05	8.97E+04	1.34E+05	7.26E+04	7.49E+04	1.43E+05	7.48E+04	1.05E+05	1.42E+05	-	-
Wagp007165	8.41E+02	3.91E+02	8.40E+02	C37H44O22	[M+H]+	Gardenin E 5-[4'',6''-Di-(3-Hydroxy-3-Methylglutaryl)Glucoside]	Flavonoids	Flavones	-	6.68E+06	7.74E+06	8.52E+06	2.72E+07	2.10E+07	1.68E+07	6.53E+05	2.14E+06	9.40E+05	-	-
Wayp003039	3.36E+02	3.18E+02	3.35E+02	C15H29NO7	[M+H]+	N-(1-Deoxy-1-fructosyl)Aminononanoic acid	Alkaloids	Alkaloids	-	4.48E+05	1.59E+05	6.97E+05	4.07E+05	2.09E+05	3.19E+05	9.18E+06	3.97E+06	2.60E+06	-	-
Wagp006355	8.43E+02	3.75E+02	8.42E+02	C37H46O22	[M+H]+	Chrysosplenetin 5-[6''-(3-Hydroxy-3-Methylglutaryl)Glucoside]Glucoside	Flavonoids	Flavones	-	3.48E+05	2.63E+05	4.41E+05	3.17E+06	2.96E+06	3.71E+06	2.74E+06	3.60E+06	2.32E+06	-	-
pmp001105	7.57E+02	2.87E+02	7.56E+02	C33H40O20	[M+H]+	Kaempferol-3-O-neohesperidoside-7-O-glucoside*	Flavonoids	Flavonols	-	9.16E+05	2.34E+05	7.94E+05	3.32E+06	6.85E+06	9.20E+06	2.90E+05	1.43E+05	2.04E+05	-	-
Hmmp002474	7.55E+02	2.71E+02	7.54E+02	C33H38O20	[M+H]+	Apigenin-7-O-rutinoside-4'-O-glucuronide	Flavonoids	Flavones	-	8.26E+04	6.13E+04	8.00E+04	3.17E+04	5.38E+04	3.67E+04	6.67E+03	2.17E+04	6.11E+04	-	-
Qmyp101232	2.25E+02	9.51E+01	2.24E+02	C13H20O3	[M+H]+	Vomifoliol	Terpenoids	Monoterpenoids	189351-15-3	1.78E+06	1.18E+06	1.37E+06	1.71E+06	1.01E+06	9.26E+05	4.50E+05	5.69E+05	4.46E+05	C04166	-
pmp000238	5.81E+02	3.83E+02	5.80E+02	C26H28O15	[M+H]+	Luteolin-6-C-arabinoside-7-O-glucoside	Flavonoids	Flavones	-	4.16E+07	2.13E+07	1.18E+07	4.20E+07	1.77E+07	1.83E+07	1.12E+06	1.88E+06	3.99E+06	-	-
MWSHY0061	5.95E+02	2.87E+02	5.94E+02	C27H30O15	[M+H]+	Kaempferol-3-O-neohesperidoside*	Flavonoids	Flavonols	32602-81-6	4.13E+06	2.77E+06	9.05E+06	1.72E+07	1.02E+06	1.50E+06	1.80E+06	1.72E+06	1.80E+06	-	-
MW0000237	3.40E+02	1.27E+02	3.39E+02	C20H21NO4	[M+H]+	Canadine	Alkaloids	Isoquinoline alkaloids	522-97-4	1.17E+05	1.39E+05	1.53E+05	1.62E+05	3.03E+05	2.38E+05	6.00E+04	6.34E+04	2.79E+04	-	-
HJAP050	3.44E+02	1.77E+02	3.43E+02	C19H21NO5	[M+H]+	N-Feruloyl-3-methoxytyramine	Alkaloids	Phenolamine	78510-19-7	9.01E+04	9.23E+04	3.63E+05	1.33E+04	1.44E+04	1.08E+04	9.80E+04	8.28E+04	8.09E+04	-	-
Hmmp002447	7.25E+02	4.33E+02	7.24E+02	C33H40O18	[M+H]+	Apigenin-7-O-rutinoside-4'-O-rhamnoside	Flavonoids	Flavones	-	2.64E+06	2.76E+06	1.13E+06	9.00E+00	9.00E+00	9.00E+00	6.84E+04	2.46E+04	6.17E+04	-	-
Zmdp004112	5.19E+02	2.71E+02	5.18E+02	C24H22O13	[M+H]+	Genistein-7-O-(6''-malonyl)glucoside	Flavonoids	Isoflavones	-	5.43E+05	7.19E+05	5.50E+05	3.37E+05	4.62E+05	2.08E+05	9.65E+04	1.80E+05	7.67E+04	-	-
pmb2979	5.49E+02	3.87E+02	5.50E+02	C25H26O14	[M-H]-	Hesperetin-7-O-(6''-malonyl)glucoside	Flavonoids	Flavanones	-	8.94E+04	4.45E+05	4.57E+05	1.43E+05	1.74E+05	4.41E+04	4.09E+04	6.38E+04	4.61E+04	-	-
Wagp005100	6.35E+02	3.29E+02	6.34E+02	C30H34O15	[M+H]+	Salvigenin 5-[6''-(3-Hydroxy-3-Methylglutaryl)Glucoside]	Flavonoids	Flavones	-	2.24E+07	1.44E+07	2.22E+07	1.01E+07	5.93E+06	9.09E+06	6.71E+06	4.18E+06	6.00E+06	-	-
HJAP051	2.27E+02	1.81E+02	2.26E+02	C12H18O4	[M+H]+	3-(3,4,5-Trimethoxyphenyl)propan-1-ol	Phenolic acids	Phenolic acids	-	5.75E+06	4.35E+06	5.58E+06	4.23E+05	1.01E+06	5.52E+05	2.56E+07	3.40E+07	1.74E+07	-	-
Wagp005572	4.95E+02	2.47E+02	4.94E+02	C23H26O12	[M+H]+	Marmesin O-malonyl glucoside	Lignans and Coumarins	Coumarins	-	3.81E+05	4.14E+05	1.20E+05	2.85E+06	2.91E+06	3.33E+06	6.90E+04	3.63E+04	3.17E+04	-	-
Lsmp121506	2.60E+02	1.88E+02	2.59E+02	C15H17NO3	[M+H]+	Ribalinine	Alkaloids	Quinoline alkaloids	7688-58-6	3.30E+05	7.26E+05	7.31E+05	1.11E+05	8.86E+04	1.10E+05	1.07E+07	8.22E+06	2.47E+06	-	-
Lazp002140	7.57E+02	4.49E+02	7.56E+02	C33H40O20	[M+H]+	Chrysoeriol glucosyl xylosyl glucoside	Flavonoids	Flavones	-	4.41E+06	3.10E+06	3.49E+06	7.63E+06	1.01E+07	1.11E+07	1.32E+06	1.13E+06	1.85E+06	-	-
Wagp005635	5.85E+02	2.61E+02	5.84E+02	C27H36O14	[M+H]+	Auraptenol diglucoside	Lignans and Coumarins	Coumarins	-	3.17E+04	1.55E+04	2.83E+04	4.17E+04	9.83E+04	7.26E+04	2.50E+04	4.33E+04	2.33E+04	-	-
pmb0808	3.53E+02	1.79E+02	3.52E+02	C16H16O9	[M+H]+	Esculetin-6-O-quinic acid	Lignans and Coumarins	Coumarins	-	3.19E+05	2.33E+05	2.69E+05	1.09E+05	9.74E+04	1.18E+05	1.56E+05	2.25E+05	2.07E+05	-	-
Wagp005066	4.75E+02	2.27E+02	4.74E+02	C22H34O11	[M+H]+	Boscialin 4-O-malonyl glucoside	Others	Others	-	2.95E+05	1.36E+05	3.89E+05	6.66E+05	5.86E+05	6.66E+05	7.27E+04	7.84E+04	3.17E+04	-	-
Lmmp002463	6.25E+02	3.17E+02	6.24E+02	C28H32O16	[M+H]+	Sexangularetin-3-O-glucoside-7-O-rhamnoside	Flavonoids	Flavonols	-	4.93E+07	2.95E+07	2.44E+07	8.12E+06	6.93E+06	9.27E+06	4.73E+06	8.63E+06	6.37E+06	-	-
Zblp004717	6.25E+02	3.17E+02	6.24E+02	C28H32O16	[M+H]+	3'-methoxyquercetin-3-O-L-rhamnosyl(1��2)-glucopyranoside	Flavonoids	Flavonols	-	4.20E+07	1.62E+07	2.32E+07	1.48E+07	7.02E+06	1.03E+07	5.50E+06	8.27E+06	5.27E+06	-	-
Zbsp001807	3.15E+02	1.53E+02	3.14E+02	C13H14O9	[M+H]+	Salicylacyl Glucuronide	Others	Others	-	2.02E+05	1.50E+05	2.08E+05	1.71E+05	1.87E+05	2.17E+05	7.17E+05	9.30E+05	6.14E+05	-	-
Zmjp003291	5.95E+02	4.33E+02	5.94E+02	C27H30O15	[M+H]+	Vitexin-2''-O-galactoside	Flavonoids	Flavones	-	1.98E+06	1.69E+06	1.61E+06	5.23E+05	4.95E+05	3.78E+05	6.83E+05	5.16E+05	4.93E+05	-	-
Wagp004602	8.29E+02	3.61E+02	8.28E+02	C36H44O22	[M+H]+	Sudachitin 5-[6''-(3-Hydroxy-3-Methylglutaryl)Glucoside]Glucoside	Flavonoids	Flavones	-	2.44E+06	1.71E+06	2.46E+06	6.20E+06	4.59E+06	5.14E+06	3.69E+05	4.20E+05	3.39E+05	-	-
pmb0751	3.21E+02	1.47E+02	3.20E+02	C16H16O7	[M+H]+	Trans-5-O-(p-Coumaroyl)shikimate	Phenolic acids	Phenolic acids	-	1.68E+06	6.60E+05	8.69E+05	4.32E+05	1.65E+05	2.92E+05	8.32E+05	6.30E+05	7.62E+05	C02947	ko00940,ko00941,ko00945,ko01100,ko01110
Lmjp101204	2.61E+02	2.01E+02	2.60E+02	C15H16O4	[M+H]+	Isomeranazin	Lignans and Coumarins	Coumarins	1088-17-1	3.86E+04	3.50E+04	2.42E+04	1.90E+04	6.78E+04	4.67E+04	9.00E+00	9.00E+00	9.00E+00	-	-
Lmdp004574	8.03E+02	3.39E+02	8.02E+02	C37H38O20	[M+H]+	Quercetin-3-O-(2'''-O-feruloyl)sophoroside	Flavonoids	Flavonols	-	8.30E+04	4.49E+04	1.30E+05	5.25E+04	2.37E+04	4.24E+04	1.53E+04	1.83E+04	3.67E+04	-	-
Lacp003788	3.69E+02	1.77E+02	3.68E+02	C17H20O9	[M+H]+	Amurenlaetone A	Phenolic acids	Phenolic acids	-	3.38E+06	4.01E+06	2.90E+06	1.55E+06	2.96E+06	2.75E+06	1.21E+07	2.75E+07	1.16E+07	-	-
Wagp005813	5.21E+02	3.59E+02	5.20E+02	C25H28O12	[M+H]+	5-Hydroxy-7,8,2',3'-Tetramethoxyflavone 5-Glucoside	Flavonoids	Flavones	-	4.17E+04	9.00E+04	6.67E+04	9.24E+06	1.97E+07	9.07E+06	1.03E+07	6.97E+06	6.24E+06	-	-
Lmrn003000	1.65E+02	1.03E+02	1.66E+02	C9H10O3	[M-H]-	2-Hydroxy-3-phenylpropanoic acid	Phenolic acids	Phenolic acids	7326-19-4	9.05E+04	1.01E+05	9.76E+04	9.54E+04	1.02E+05	8.79E+04	1.32E+06	2.13E+06	1.64E+06	C05607	ko00360,ko00960,ko01100,ko01110
Lssp210087	3.59E+02	1.37E+02	3.58E+02	C20H22O6	[M+H]+	Matairesinol	Lignans and Coumarins	Lignans	580-72-3	1.25E+05	1.13E+05	1.14E+05	2.00E+05	8.82E+04	1.02E+05	1.23E+05	1.21E+05	1.27E+05	C10682	ko00999,ko01100,ko01110
Wagp003912	3.31E+02	1.69E+02	3.30E+02	C16H26O7	[M+H]+	Jasminoside A	Others	Others	-	1.55E+07	1.78E+07	1.38E+07	3.42E+06	4.06E+06	4.32E+06	1.71E+06	2.40E+06	2.03E+06	-	-
Lsmp121707	5.05E+02	2.11E+02	5.04E+02	C24H40O11	[M+H]+	Cuneataside E	Others	Others	-	2.50E+04	1.44E+04	2.87E+04	4.50E+04	2.50E+04	3.37E+04	2.29E+04	2.67E+04	3.21E+04	-	-
Lmmp002755	7.73E+02	3.03E+02	7.72E+02	C33H40O21	[M+H]+	Quercetin-7-O-rutinoside-4'-O-glucoside	Flavonoids	Flavonols	-	9.24E+04	3.33E+05	1.47E+05	9.00E+00	9.00E+00	9.00E+00	1.18E+05	1.41E+05	1.92E+05	-	-
Zmhp002714	3.01E+02	2.86E+02	3.00E+02	C16H12O6	[M+H]+	5,6,7-Tetrahydroxy-8-methoxyflavone*	Flavonoids	Flavones	-	5.52E+05	6.27E+05	1.35E+06	9.00E+00	9.00E+00	9.00E+00	1.52E+06	4.77E+06	6.90E+06	-	-
Zmhp002814	3.01E+02	2.86E+02	3.00E+02	C16H12O6	[M+H]+	5,7,8-Tetrahydroxy-6-methoxyflavone*	Flavonoids	Flavones	-	5.52E+05	6.27E+05	1.35E+06	9.00E+00	9.00E+00	9.00E+00	1.52E+06	4.77E+06	6.90E+06	-	-
Lssp210282	4.23E+02	2.61E+02	4.22E+02	C19H18O11	[M+H]+	1,5-dihydroxy ketone-6 murine O-��-D-glucoside(ISO2)	Others	Others	-	1.11E+05	2.11E+05	2.10E+05	9.00E+00	9.00E+00	9.00E+00	2.05E+05	7.34E+04	1.57E+05	-	-
MWSslk226	1.49E+02	9.11E+01	1.48E+02	C10H12O	[M+H]+	Benzylacetone	Others	Ketone compounds	2550-26-7	5.11E+05	4.20E+05	5.06E+05	9.04E+04	1.93E+05	2.34E+05	1.24E+06	8.45E+05	3.53E+05	-	-
Lmjp002461	6.11E+02	3.03E+02	6.10E+02	C27H30O16	[M+H]+	Quercetin-3-O-neohesperidoside*	Flavonoids	Flavonols	29662-79-1	6.73E+07	2.86E+07	4.40E+07	3.70E+07	1.33E+07	1.11E+07	3.01E+06	1.40E+06	5.68E+06	-	-
Lmsp004166	6.11E+02	3.03E+02	6.10E+02	C27H30O16	[M+H]+	Quercetin-3-O-glucoside-7-O-rhamnoside*	Flavonoids	Flavonols	-	6.73E+07	2.86E+07	4.40E+07	3.70E+07	1.33E+07	1.11E+07	3.01E+06	1.40E+06	5.68E+06	-	-
Lmsp003881	7.41E+02	2.87E+02	7.40E+02	C33H40O19	[M+H]+	Kaempferol-3-O-rutinoside-7-O-rhamnoside	Flavonoids	Flavonols	-	9.61E+04	1.10E+05	2.32E+05	5.30E+07	1.04E+07	1.49E+07	1.28E+04	8.34E+03	1.17E+04	-	-
Lmmp000897	6.11E+02	2.87E+02	6.10E+02	C30H26O14	[M+H]+	Gallocatechin-(4����8)-gallocatechin	Flavonoids	Flavanols	-	5.76E+06	2.71E+06	7.35E+06	2.87E+06	3.56E+06	3.42E+06	1.21E+06	3.27E+06	1.32E+06	-	-
Wagp011553	3.53E+02	2.03E+02	3.52E+02	C21H20O5	[M+H]+	Lansiumarin A	Lignans and Coumarins	Coumarins	205115-73-7	2.34E+04	9.66E+03	1.54E+04	7.16E+03	9.54E+03	9.87E+03	3.23E+04	2.59E+04	1.11E+04	-	-
Lchp000002	2.68E+02	1.33E+02	2.67E+02	C14H21NO4	[M+H]+	Timuramide C	Alkaloids	Alkaloids	-	3.66E+04	1.19E+04	2.25E+04	1.52E+04	2.33E+04	2.33E+04	1.89E+05	2.13E+05	1.39E+05	-	-
pmb1240	5.03E+02	3.11E+02	5.02E+02	C26H30O10	[M+H]+	Phellodensin F	Flavonoids	Flavanonols	53846-49-4	3.56E+06	3.81E+06	1.53E+06	6.22E+06	1.30E+07	1.08E+07	2.14E+06	3.17E+06	1.12E+06	-	-
Wmcp000010	3.89E+02	2.09E+02	3.88E+02	C19H32O8	[M+H]+	Sammangaoside A	Others	Others	-	1.23E+05	2.19E+05	1.04E+05	1.85E+05	1.24E+05	1.03E+05	5.36E+04	1.34E+05	9.78E+04	-	-
pmp001267	3.20E+02	3.02E+02	3.19E+02	C21H37NO	[M+H]+	2-(Dodecylamino)-3-phenyl-1-propanol	Others	Alcohol compounds	-	1.02E+05	4.75E+04	7.41E+04	3.78E+04	3.50E+04	5.43E+04	1.68E+05	4.15E+05	1.40E+05	-	-
mws2120	2.91E+02	2.47E+02	2.92E+02	C13H8O8	[M-H]-	Brevifolin carboxylic acid	Phenolic acids	Phenolic acids	18490-95-4	9.00E+00	9.00E+00	9.00E+00	1.62E+05	6.40E+04	5.81E+04	1.85E+05	3.84E+05	1.48E+06	-	-
pmb3066	4.81E+02	3.19E+02	4.82E+02	C22H26O12	[M-H]-	5-O-p-Coumaroylshikimic acid O-glucoside	Phenolic acids	Phenolic acids	-	6.19E+04	2.90E+04	3.05E+04	2.04E+05	2.30E+05	1.47E+05	1.62E+05	3.19E+05	1.45E+05	-	-
Lmtp004044	5.97E+02	3.03E+02	5.96E+02	C26H28O16	[M+H]+	Quercetin-3-O-apiosyl(1��2)galactoside	Flavonoids	Flavonols	-	1.15E+05	1.17E+05	2.45E+05	1.25E+05	6.84E+04	7.17E+04	9.51E+04	5.79E+04	2.86E+04	-	-
Lmqp002784	1.38E+02	7.70E+01	1.37E+02	C7H7NO2	[M+H]+	Salicylamide	Alkaloids	Phenolamine	65-45-2	3.46E+04	3.24E+04	4.77E+04	1.08E+05	7.18E+04	6.52E+04	4.36E+04	4.09E+04	4.00E+04	-	-
