# Supplementary material for: Metabolic profile and bioactivity of the peel of Zhoupigan (Citrus reticulata cv. Manau Gan), a special citrus variety in China, based on GC–MS, UPLC-ESI-MS/MS analysis, and in vitro assay
Source: Food Chem X. 2024 Aug 6;23:101719. doi: 10.1016/j.fochx.2024.101719 (PMC11367054; doi:10.1016/j.fochx.2024.101719)
Supplement: Supplementary file 3 — Supplementary material 3 [file mmc3.csv]

Table S2. 56 key differential metabolites selected in this study
Index	Q1 (Da)	Q3 (Da)	Molecular weight (Da)	Formula	Ionization model	Compounds	Class I	Class II	CAS	WZP-1	WZP-2	WZP-3	ZJP-1	ZJP-2	ZJP-3	XHP-1	XHP-2	XHP-3	cpd_ID	kegg_map
MWSmce042	2.17E+02	2.02E+02	2.16E+02	C12H8O4	[M+H]+	Bergapten	Lignans and Coumarins	Coumarins	484-20-8	2.92E+04	7.15E+03	5.72E+04	5.53E+07	5.16E+07	5.24E+07	1.82E+05	2.02E+05	1.47E+05	C01557	ko00999,ko01110
pme2693	1.31E+02	1.14E+02	1.30E+02	C6H14N2O	[M+H]+	N-Acetylputrescine	Alkaloids	Alkaloids	18233-70-0	1.71E+06	1.95E+06	1.65E+06	9.18E+05	8.16E+05	8.76E+05	2.80E+05	2.47E+05	1.82E+05	C02714	ko00330,ko01100
Lmbn001981	1.37E+02	9.30E+01	1.38E+02	C7H6O3	[M-H]-	2,5-Dihydroxybenzaldehyde	Phenolic acids	Phenolic acids	1194-98-5	1.81E+06	1.55E+06	1.63E+06	5.67E+06	5.08E+06	6.02E+06	6.86E+07	8.26E+07	7.34E+07	C05585	ko00350,ko01100
pmb0818	2.06E+02	1.45E+02	2.05E+02	C11H11NO3	[M+H]+	Methoxyindoleacetic acid	Alkaloids	Plumerane	3471-31-6	1.64E+07	1.53E+07	1.79E+07	5.83E+06	5.10E+06	5.55E+06	4.75E+05	5.09E+05	2.97E+05	C05660	ko00380
pme0376	2.71E+02	1.51E+02	2.72E+02	C15H12O5	[M-H]-	Naringenin (5,7,4'-Trihydroxyflavanone)	Flavonoids	Flavanones	480-41-1	1.84E+07	8.96E+06	2.29E+07	2.36E+05	3.50E+05	3.51E+05	1.72E+07	1.71E+07	1.77E+07	C00509	ko00941,ko00943,ko01100,ko01110
mws0064	2.87E+02	1.35E+02	2.88E+02	C15H12O6	[M-H]-	Eriodictyol (5,7,3',4'-Tetrahydroxyflavanone)	Flavonoids	Flavanones	552-58-9	1.20E+06	5.18E+05	1.59E+06	1.18E+05	1.59E+05	1.60E+05	2.61E+06	3.48E+06	3.75E+06	C05631	ko00941,ko01100,ko01110
mws1375	3.04E+02	1.85E+02	3.03E+02	C12H21N3O6	[M+H]+	Nicotianamine	Alkaloids	Alkaloids	34441-14-0	1.74E+06	2.73E+06	1.63E+06	3.80E+05	2.54E+05	4.42E+05	1.50E+05	6.85E+04	1.38E+05	C05324	ko00270,ko00999,ko01100,ko01110
mws0463	3.01E+02	1.64E+02	3.02E+02	C16H14O6	[M-H]-	Hesperetin	Flavonoids	Flavanones	520-33-2	3.91E+05	3.90E+05	3.76E+05	6.93E+04	7.73E+04	7.93E+04	1.26E+07	1.43E+07	1.19E+07	C01709	ko00941
pme3475	2.73E+02	1.53E+02	2.72E+02	C15H12O5	[M+H]+	Butin; 7,3',4'-Trihydroxyflavanone	Flavonoids	Flavanones	492-14-8	3.07E+07	2.02E+07	3.33E+07	1.37E+06	1.78E+06	1.62E+06	1.61E+07	1.52E+07	1.55E+07	C09614	ko00941
mws0180	1.53E+02	1.09E+02	1.54E+02	C7H6O4	[M-H]-	2,5-Dihydroxybenzoic acid; Gentisic Acid	Phenolic acids	Phenolic acids	490-79-9	7.01E+05	5.79E+05	6.24E+05	1.10E+06	1.53E+06	1.58E+06	3.41E+07	3.77E+07	3.99E+07	C00628	ko00350,ko01100
Lmmp004504	2.87E+02	1.53E+02	2.86E+02	C15H10O6	[M+H]+	2'-Hydroxygenistein	Flavonoids	Isoflavones	1156-78-1	2.15E+05	1.97E+05	1.87E+05	6.27E+06	7.49E+06	7.51E+06	3.44E+04	8.82E+03	1.60E+04	C12134	ko00943
MWSmce082	2.07E+02	1.51E+02	2.06E+02	C11H10O4	[M+H]+	Scoparone	Lignans and Coumarins	Coumarins	120-08-1	3.07E+06	5.15E+06	1.60E+07	1.40E+06	2.13E+05	8.94E+05	1.55E+07	2.65E+07	2.61E+07	C09311	ko00999
MWS20151	2.71E+02	1.53E+02	2.70E+02	C15H10O5	[M+H]+	Apigenin; 4',5,7-Trihydroxyflavone	Flavonoids	Flavones	520-36-5	6.54E+04	5.71E+04	4.41E+04	2.70E+05	3.23E+05	2.87E+05	2.73E+06	3.45E+06	3.42E+06	C01477	ko00941,ko00943,ko00944,ko01100,ko01110
mws1013	1.77E+02	1.33E+02	1.78E+02	C9H6O4	[M-H]-	Esculetin (6,7-Dihydroxycoumarin)	Lignans and Coumarins	Coumarins	305-01-1	5.51E+04	4.81E+04	6.35E+04	3.59E+05	4.98E+05	5.69E+05	1.24E+06	1.82E+06	1.54E+06	C09263	ko00999,ko01110
mws0917	3.29E+02	3.14E+02	3.30E+02	C17H14O7	[M-H]-	3,7-Di-O-methylquercetin	Flavonoids	Flavonols	2068-02-2	4.45E+06	1.99E+06	6.63E+06	4.03E+05	1.03E+06	5.59E+05	1.45E+07	2.51E+07	2.45E+07	C01265	ko00944,ko01110
MWSHC20172	1.93E+02	1.78E+02	1.92E+02	C10H8O4	[M+H]+	Isoscopoletin (6-Hydroxy-7-Methoxycoumarin)	Lignans and Coumarins	Coumarins	776-86-3	2.26E+06	2.16E+06	2.21E+06	8.22E+05	9.72E+05	1.19E+06	4.45E+07	6.41E+07	5.42E+07	C18079	ko00999
pme1738	1.38E+02	9.41E+01	1.37E+02	C7H9N2O	[M+H]+	3-Carbamyl-1-methylpyridinium;(1-Methylnicotinamide)	Alkaloids	Pyridine alkaloids	1005-24-9	5.75E+06	8.43E+06	7.00E+06	2.71E+06	1.68E+06	2.56E+06	9.71E+06	8.03E+06	6.71E+06	C02918	ko00760,ko01100
mws0628	1.21E+02	9.20E+01	1.22E+02	C7H6O2	[M-H]-	4-Hydroxybenzaldehyde	Phenolic acids	Phenolic acids	123-08-0	2.39E+06	2.22E+06	2.61E+06	9.80E+05	8.20E+05	9.80E+05	2.19E+07	2.98E+07	2.07E+07	C00633	ko01100
MWSmce548	1.18E+02	5.81E+01	1.17E+02	C5H11NO2	[M+H]+	Betaine	Alkaloids	Alkaloids	107-43-7	2.93E+04	2.20E+04	1.60E+04	8.88E+03	5.20E+03	5.81E+03	5.76E+05	5.57E+05	8.51E+05	C00719	ko00260,ko01100,ko02010
MWSmce584	1.38E+02	7.70E+01	1.37E+02	C8H11NO	[M+H]+	L-Tyramine	Alkaloids	Alkaloids	51-67-2	5.10E+05	7.17E+05	5.75E+05	2.40E+05	1.81E+05	2.10E+05	7.19E+05	6.58E+05	5.84E+05	C00483	ko00350,ko00950,ko01100,ko01110,ko01240
pme2960	2.73E+02	1.53E+02	2.72E+02	C15H12O5	[M+H]+	Naringenin chalcone; 2',4,4',6'-Tetrahydroxychalcone	Flavonoids	Chalcones	73692-50-9	2.68E+07	1.56E+07	3.06E+07	6.63E+05	6.14E+05	8.06E+05	1.59E+07	1.51E+07	1.56E+07	C06561	ko00941,ko01100,ko01110
Ymjm000148	2.99E+02	1.37E+02	3.00E+02	C14H20O7	[M-H]-	Salidroside	Phenolic acids	Phenolic acids	10338-51-9	3.04E+06	3.35E+06	2.95E+06	1.50E+07	1.30E+07	1.57E+07	3.49E+05	4.31E+05	2.24E+05	C06046	ko00350,ko01100
pmb3074	3.37E+02	1.91E+02	3.38E+02	C16H18O8	[M-H]-	5-O-p-Coumaroylquinic acid*	Phenolic acids	Phenolic acids	1899-30-5	9.92E+06	8.43E+06	5.86E+06	1.71E+07	1.97E+07	1.21E+07	4.70E+06	6.89E+06	4.89E+06	C12208	ko00940,ko00941,ko00945,ko01110
mws0048	4.31E+02	3.11E+02	4.32E+02	C21H20O10	[M-H]-	Apigenin-8-C-Glucoside (Vitexin)	Flavonoids	Flavones	3681-93-4	1.99E+07	1.93E+07	1.55E+07	4.60E+06	5.23E+06	4.52E+06	1.51E+07	2.00E+07	2.81E+07	C01460	ko00941,ko00944
mws0704	1.40E+02	7.90E+01	1.41E+02	C2H8NO4P	[M-H]-	O-Phosphorylethanolamine	Alkaloids	Alkaloids	1071-23-4	1.06E+06	1.42E+06	1.19E+06	4.04E+05	2.51E+05	3.55E+05	1.24E+04	1.48E+04	1.16E+04	C00346	ko00563,ko00564,ko00600,ko01100
Lmsp004137	2.89E+02	1.63E+02	2.88E+02	C15H12O6	[M+H]+	3,4,2',4',6'-Pentahydroxychalcone	Flavonoids	Chalcones	73692-51-0	3.76E+06	3.70E+05	3.09E+06	3.11E+07	4.64E+07	3.80E+07	9.00E+00	9.00E+00	9.00E+00	C15525	ko00941,ko01100,ko01110
pme1261	2.06E+02	7.61E+01	2.05E+02	C9H19NO4	[M+H]+	D-Panthenol	Others	Alcohol compounds	81-13-0	5.52E+05	2.57E+05	6.92E+05	5.92E+04	3.49E+04	4.07E+04	1.03E+04	1.95E+04	2.00E+04	C05944	ko00770
pmb1096	1.18E+02	9.11E+01	1.17E+02	C8H7N	[M+H]+	Indole	Alkaloids	Plumerane	120-72-9	1.96E+07	1.86E+07	2.00E+07	8.73E+06	7.12E+06	6.25E+06	2.21E+06	2.02E+06	1.85E+06	C00463	ko00380,ko00400,ko01100,ko01110
ML10198935	1.91E+02	1.60E+02	1.90E+02	C11H14N2O	[M+H]+	N-Methylserotonin	Alkaloids	Plumerane	1134-01-6	8.64E+06	6.83E+06	1.35E+07	1.40E+06	5.67E+05	7.73E+05	2.12E+05	9.69E+04	5.88E+04	C06212	ko00380
Hmgn001653	1.37E+02	9.30E+01	1.38E+02	C7H6O3	[M-H]-	Protocatechualdehyde	Phenolic acids	Phenolic acids	139-85-5	1.32E+06	1.21E+06	1.19E+06	4.52E+06	4.01E+06	4.57E+06	5.98E+07	7.38E+07	6.08E+07	C16700	ko00950
Lmmn001643	1.63E+02	1.19E+02	1.64E+02	C9H8O3	[M-H]-	2-Hydroxycinnamic acid*	Phenolic acids	Phenolic acids	583-17-5	2.30E+05	1.64E+05	1.83E+05	5.43E+05	3.33E+05	5.26E+05	1.33E+07	1.82E+07	1.56E+07	C01772	ko00360,ko00999,ko01100,ko01110
mws2212	1.79E+02	1.35E+02	1.80E+02	C9H8O4	[M-H]-	Caffeic acid	Phenolic acids	Phenolic acids	331-39-5	3.61E+06	2.75E+06	3.65E+06	7.18E+06	7.47E+06	7.78E+06	2.06E+07	2.28E+07	2.25E+07	C01197	ko00940,ko01100,ko01110
pme0088	2.85E+02	1.51E+02	2.86E+02	C15H10O6	[M-H]-	Luteolin (5,7,3',4'-Tetrahydroxyflavone)	Flavonoids	Flavones	491-70-3	1.14E+07	1.20E+07	1.12E+07	1.43E+05	1.92E+05	1.74E+05	1.94E+06	1.16E+06	1.55E+06	C01514	ko00941,ko00944,ko01100,ko01110
Zmyn002321	1.07E+02	1.06E+02	1.08E+02	C7H8O	[M-H]-	4-Methylphenol	Phenolic acids	Phenolic acids	106-44-5	3.02E+04	3.23E+03	2.84E+03	9.00E+00	9.00E+00	9.00E+00	4.69E+05	5.83E+05	3.91E+05	C01468	ko01100
mws1179	4.33E+02	2.71E+02	4.34E+02	C21H22O10	[M-H]-	Naringenin-7-O-glucoside (Prunin)*	Flavonoids	Flavanones	529-55-5	1.16E+07	1.56E+07	1.03E+07	7.72E+04	1.28E+05	7.21E+04	8.04E+05	8.13E+05	1.05E+06	C09099	ko00941
mws0017	1.46E+02	7.21E+01	1.45E+02	C7H19N3	[M+H]+	Spermidine	Alkaloids	Alkaloids	124-20-9	5.58E+05	5.29E+05	5.99E+05	1.55E+06	1.31E+06	1.33E+06	7.17E+05	6.97E+05	6.58E+05	C00315	ko00330,ko00410,ko00480,ko00940,ko01100,ko02010
mws0097	3.57E+02	1.51E+02	3.58E+02	C20H22O6	[M-H]-	Pinoresinol*	Lignans and Coumarins	Lignans	487-36-5	1.14E+05	9.41E+04	8.38E+04	3.66E+05	3.75E+05	4.31E+05	3.62E+06	4.18E+06	3.13E+06	C05366	ko00999,ko01100,ko01110
Lssp210422	2.71E+02	1.53E+02	2.70E+02	C15H10O5	[M+H]+	Genistein	Flavonoids	Isoflavones	446-72-0	8.26E+04	5.38E+04	7.25E+04	1.23E+05	1.65E+05	1.41E+05	2.84E+06	3.39E+06	3.45E+06	C06563	ko00943,ko01100,ko01110
pmp001127	3.01E+02	2.86E+02	3.00E+02	C16H12O6	[M+H]+	Chrysoeriol; 5,7,4'-Trihydroxy-3'-Methoxyflavone*	Flavonoids	Flavones	491-71-4	8.05E+06	6.36E+06	1.02E+07	7.64E+05	7.37E+05	8.08E+05	5.65E+06	7.34E+06	1.05E+07	C04293	ko00944
pmb1754	1.84E+02	1.25E+02	1.84E+02	C5H15NO4P+	[M]+	O-Phosphocholine	Alkaloids	Alkaloids	107-73-3	6.44E+06	9.32E+06	5.84E+06	1.31E+06	1.06E+06	1.38E+06	9.00E+00	9.00E+00	9.00E+00	C00588	ko00564,ko01100
mws0749	1.37E+02	9.30E+01	1.38E+02	C7H6O3	[M-H]-	4-Hydroxybenzoic acid	Phenolic acids	Phenolic acids	99-96-7	7.58E+04	4.73E+04	5.79E+04	2.42E+05	1.90E+05	2.20E+05	3.28E+06	4.12E+06	3.14E+06	C00156	ko00130,ko00790,ko01100,ko01110,ko01240
mws0919	4.31E+02	2.85E+02	4.32E+02	C21H20O10	[M-H]-	Kaempferol-3-O-rhamnoside (Afzelin)(Kaempferin)	Flavonoids	Flavonols	482-39-3	5.32E+04	2.89E+04	5.79E+04	1.22E+05	1.06E+05	1.27E+05	6.10E+04	5.22E+04	3.34E+04	C16911	ko00944
mws1175	2.71E+02	1.67E+02	2.70E+02	C16H14O4	[M+H]+	Pinostrobin	Flavonoids	Flavanones	480-37-5	5.36E+04	4.62E+04	7.86E+04	2.38E+04	2.52E+04	2.26E+04	5.01E+04	5.07E+04	4.27E+04	C16419	ko00941
pmb0819	1.57E+02	1.30E+02	1.56E+02	C10H8N2	[M+H]+	3-Indoleacetonitrile	Alkaloids	Plumerane	771-51-7	1.23E+06	1.17E+06	1.29E+06	5.78E+05	5.01E+05	5.66E+05	5.25E+04	1.30E+05	3.21E+04	C02938	ko00380,ko01100
Hmmn003964	3.59E+02	1.97E+02	3.60E+02	C16H24O9	[M-H]-	7-Deoxyloganic acid	Terpenoids	Monoterpenoids	22487-36-1	1.10E+06	9.99E+05	9.55E+05	2.56E+04	1.32E+04	2.81E+04	7.67E+04	9.16E+04	6.93E+04	C11636	ko01110
mws1077	3.55E+02	1.93E+02	3.54E+02	C16H18O9	[M+H]+	Scopoletin-7-O-glucoside (Scopolin)	Lignans and Coumarins	Coumarins	531-44-2	7.02E+06	2.71E+06	6.27E+06	1.04E+06	9.98E+05	1.47E+06	3.12E+06	3.79E+06	3.62E+06	C01527	ko00999,ko01110
Hmqp003435	6.51E+02	2.71E+02	6.50E+02	C29H30O17	[M+H]+	Apigenin-7-O-(2''-O-apiosyl)(6''-Malonyl)glucoside	Flavonoids	Flavones	-	1.51E+06	1.48E+06	5.09E+05	8.01E+04	5.83E+04	6.30E+04	2.38E+05	2.03E+05	2.18E+05	C05622	ko00944
Zmnn006956	2.01E+02	1.17E+02	2.02E+02	C11H6O4	[M-H]-	Bergaptol	Lignans and Coumarins	Coumarins	486-60-2	9.00E+00	9.00E+00	9.00E+00	1.37E+05	1.12E+05	1.31E+05	9.00E+00	9.00E+00	9.00E+00	C00758	ko00999,ko01110
Lmbn002648	1.63E+02	1.19E+02	1.64E+02	C9H8O3	[M-H]-	��-Hydroxycinnamic Acid*	Phenolic acids	Phenolic acids	5801-57-0	9.00E+00	9.00E+00	9.00E+00	9.68E+05	8.47E+05	4.98E+05	1.01E+07	5.00E+07	1.72E+07	C02763	ko00360,ko01100
mws1521	2.85E+02	1.21E+02	2.86E+02	C13H18O7	[M-H]-	Salicin	Phenolic acids	Phenolic acids	138-52-3	4.12E+04	3.97E+04	4.78E+04	3.24E+05	3.47E+05	3.75E+05	1.55E+04	1.55E+04	1.86E+04	C01451	ko00010
mws0011	3.71E+02	2.09E+02	3.72E+02	C17H24O9	[M-H]-	Syringin	Phenolic acids	Phenolic acids	118-34-3	9.00E+00	9.00E+00	9.00E+00	1.93E+07	2.54E+07	1.97E+07	7.92E+05	9.31E+05	6.89E+05	C01533	ko00940
MWSmce324	1.87E+02	1.31E+02	1.86E+02	C11H6O3	[M+H]+	Psoralen*	Lignans and Coumarins	Coumarins	66-97-7	9.00E+00	9.00E+00	9.00E+00	4.75E+05	3.08E+05	4.27E+05	8.34E+04	8.79E+04	1.17E+05	C09305	ko00999,ko01110
mws1668	1.87E+02	1.31E+02	1.86E+02	C11H6O3	[M+H]+	Angelicin*	Lignans and Coumarins	Coumarins	523-50-2	9.00E+00	9.00E+00	9.00E+00	4.75E+05	3.08E+05	4.27E+05	8.34E+04	8.79E+04	1.17E+05	C09060	ko00999,ko01110
pmp000522	3.40E+02	3.25E+02	3.39E+02	C20H21NO4	[M+H]+	(S)-Canadine	Alkaloids	Isoquinoline alkaloids	5096-57-1	2.68E+05	2.28E+05	2.47E+05	1.07E+05	4.17E+04	8.40E+04	2.20E+05	4.18E+05	2.81E+05	C03329	ko00950,ko01100,ko01110
MWSHY0104	4.49E+02	2.87E+02	4.48E+02	C21H20O11	[M+H]+	Luteolin-7-O-glucoside (Cynaroside)*	Flavonoids	Flavones	5373-11-5	3.19E+06	2.81E+06	3.16E+06	1.17E+06	1.07E+06	1.68E+06	1.79E+05	8.34E+04	1.15E+05	C03951	ko00944
mws0047	5.79E+02	2.71E+02	5.78E+02	C27H30O14	[M+H]+	Apigenin-7-O-neohesperidoside (Rhoifolin)	Flavonoids	Flavones	17306-46-6	2.10E+05	1.55E+05	2.17E+05	8.89E+06	9.09E+06	1.01E+07	1.03E+05	5.00E+04	6.84E+04	C12627	ko00944
